# Supplementary material for: 2-(4-Amino­phen­yl)-1-phenyl­diazenium 2,4,6-trinitro­phenolate
Source: Acta Crystallogr Sect E Struct Rep Online. 2011 Mar 12;67(Pt 4):o878. doi: 10.1107/S1600536811008968 (PMC3099948; doi:10.1107/S1600536811008968)
Supplement: Supplementary file 1 [file e-67-0o878-sup1.cif]

##############################################################################
###                                                                        ###
###        Electronic paper (Acta Crystallographica Section E)             ###
###                                                                        ###
##############################################################################
#                                                                            #
# This CIF contains the data in a paper accepted for publication in Acta     #
# Crystallographica Section E. It conforms to the requirements of Notes      #
# for Authors for Section E, and has been peer reviewed under the auspices   #
# of the IUCr Commission on Journals.                                        #
#                                                                            #
# Full details of the Crystallographic Information File format               #
# are given in the paper "The Crystallographic Information File (CIF):       #
# a New Standard Archive File for Crystallography" by S. R. Hall, F. H.      #
# Allen and I. D. Brown [Acta Cryst. (1991), A47, 655-685].                  #
#                                                                            #
# The current version of the core CIF dictionary is obtainable from          #
# ftp://ftp.iucr.org/pub/cif_core.dic. The current version number is 2.4.    #
#                                                                            #
# Software is freely available for graphical display of the structure(s) in  #
# this CIF.  For information consult the CIF home page http://www.iucr.org/  #
# cif/home.html                                                              #
#                                                                            #
# This file may be used for bona fide research purposes within the           #
# scientific community so long as proper attribution is given to the journal # 
# article from which it was obtained.                                        #
#                                                                            #
##############################################################################
                                             
data_global
_audit_creation_method     ' SHELXL97 (Sheldrick, 2008)'
_journal_date_recd_electronic     2011-02-19
_journal_date_accepted     2011-03-09
_journal_name_full     'Acta Crystallographica, Section E'
_journal_year     2011
_journal_volume     67
_journal_issue      4
_journal_page_first     o878
_journal_page_last     o878
_journal_paper_category     QO
_journal_coeditor_code     FL2338
_publ_contact_author_name     'Dr Graham Smith'
_publ_contact_author_address
;
    Faculty of Science and Technology
    Queensland University of Technology
    GPO Box 2434, Brisbane, Qld 4001, Australia
;
_publ_contact_author_email     g.smith@qut.edu.au
_publ_contact_author_fax     ' 61 7 3138 1804 '
_publ_contact_author_phone     ' 61 7 3300 2667 '
_publ_section_title
;
2-(4-Aminophenyl)-1-phenyldiazenium 2,4,6-trinitrophenolate
;
loop_
    _publ_author_name
    _publ_author_address
    'Graham Smith'
;
  Faculty of Science and Technology
  Queensland University of Technology
  GPO Box 2434, Brisbane, Queensland 4001, Australia
;
    'Urs D. Wermuth'
;
  Faculty of Science and Technology
  Queensland University of Technology
  GPO Box 2434, Brisbane, Queensland 4001, Australia
;
    'Jonathan M. White'
;
  BIO-21 Molecular Science and Biotechnology
  University of Melbourne
  Parkville, Victoria 3052, Australia
;
data_I
_audit_creation_method     SHELXL97
_chemical_name_systematic
;
2-(4-Aminophenyl)-1-phenyldiazenium 2,4,6-trinitrophenolate
;
_chemical_name_common     'phenylazoaniline picrate'
_chemical_formula_moiety     'C12 H12 N3 +, C6 H2 N3 O7 -'
_chemical_formula_sum     'C18 H14 N6 O7'
_chemical_formula_iupac     'C12 H12 N3 +, C6 H2 N3 O7 -'
_chemical_formula_weight     426.35
_chemical_melting_point     ?
_chemical_melting_point_gt     443
_chemical_melting_point_lt     445
_symmetry_cell_setting     monoclinic
_symmetry_space_group_name_H-M     'P 21/n'
_symmetry_space_group_name_Hall     '-P 2yn'
loop_
    _symmetry_equiv_pos_as_xyz
    'x, y, z'
    '-x+1/2, y+1/2, -z+1/2'
    '-x, -y, -z'
    'x+1/2, -y+1/2, z+1/2'
_cell_length_a     5.4506(2)
_cell_length_b     16.8974(5)
_cell_length_c     19.9386(6)
_cell_angle_alpha     90.00
_cell_angle_beta     94.063(3)
_cell_angle_gamma     90.00
_cell_volume     1831.75(10)
_cell_formula_units_Z     4
_cell_measurement_reflns_used     3903
_cell_measurement_theta_min     3.158
_cell_measurement_theta_max     28.738
_cell_measurement_temperature     180(2)
_exptl_crystal_description     'prism'
_exptl_crystal_colour     'red-black'
_exptl_crystal_size_max     0.35
_exptl_crystal_size_mid     0.18
_exptl_crystal_size_min     0.15
_exptl_crystal_density_diffrn     1.546
_exptl_crystal_density_meas     ?
_exptl_crystal_density_method     'not measured'
_exptl_crystal_F_000     880
_exptl_absorpt_coefficient_mu     0.122
_exptl_absorpt_correction_type     multi-scan
_exptl_absorpt_process_details     '(CrysAlis PRO; Oxford Diffraction, 2010)'
_exptl_absorpt_correction_T_min     0.885
_exptl_absorpt_correction_T_max     0.980
_exptl_special_details
;
;
_diffrn_ambient_temperature     180(2)
_diffrn_radiation_type     MoK\a
_diffrn_radiation_wavelength     0.71073
_diffrn_radiation_source     'fine-focus sealed tube'
_diffrn_radiation_monochromator     graphite
_diffrn_measurement_device_type     'Oxford Diffraction Gemini-S CCD detector'
_diffrn_measurement_method     \w
_diffrn_detector_area_resol_mean     16.077
_diffrn_reflns_number     12224
_diffrn_reflns_av_R_equivalents     0.0354
_diffrn_reflns_av_sigmaI/netI     0.0542
_diffrn_reflns_theta_min     3.16
_diffrn_reflns_theta_max     26.00
_diffrn_reflns_theta_full     26.00
_diffrn_measured_fraction_theta_max     0.999
_diffrn_measured_fraction_theta_full     0.999
_diffrn_reflns_limit_h_min     -6
_diffrn_reflns_limit_h_max     6
_diffrn_reflns_limit_k_min     -20
_diffrn_reflns_limit_k_max     20
_diffrn_reflns_limit_l_min     -22
_diffrn_reflns_limit_l_max     24
_diffrn_standards_number     0
_diffrn_standards_interval_count     .
_diffrn_standards_interval_time     .
_diffrn_standards_decay_%     ?
_refine_special_details
;
Refinement of <i>F</i>^2^ against ALL reflections. The weighted <i>R</i>-factor
<i>wR</i> and goodness of fit <i>S</i> are based on <i>F</i>^2^, conventional
<i>R</i>-factors <i>R</i> are based on <i>F</i>, with <i>F</i> set to zero for
negative <i>F</i>^2^. The threshold expression of <i>F</i>^2^ >
\s(<i>F</i>^2^) is used only for calculating <i>R</i>-factors(gt) <i>etc</i>.
and is not relevant to the choice of reflections for refinement.
<i>R</i>-factors based on <i>F</i>^2^ are statistically about twice as large
as those based on <i>F</i>, and <i>R</i>- factors based on ALL data will be
even larger.
;
_reflns_number_total     3593
_reflns_number_gt     2278
_reflns_threshold_expression     I>2\s(I)
_refine_ls_structure_factor_coef     Fsqd
_refine_ls_matrix_type     full
_refine_ls_R_factor_all     0.0733
_refine_ls_R_factor_gt     0.0369
_refine_ls_wR_factor_gt     0.0689
_refine_ls_wR_factor_ref     0.0749
_refine_ls_goodness_of_fit_ref     0.866
_refine_ls_restrained_S_all     0.866
_refine_ls_number_reflns     3593
_refine_ls_number_parameters     292
_refine_ls_number_restraints     0
_refine_ls_hydrogen_treatment     mixed
_refine_ls_weighting_scheme     calc
_refine_ls_weighting_details
                 'calc w=1/[\s^2^(Fo^2^)+(0.0376P)^2^] where P=(Fo^2^+2Fc^2^)/3'
_atom_sites_solution_hydrogens     geom
_atom_sites_solution_primary     direct
_atom_sites_solution_secondary     difmap
_refine_ls_shift/su_max     0.000
_refine_ls_shift/su_mean     0.000
_refine_diff_density_max     0.139
_refine_diff_density_min     -0.226
_refine_ls_extinction_method     none
_refine_ls_extinction_coef     ?
loop_
    _atom_type_symbol
    _atom_type_description
    _atom_type_scat_dispersion_real
    _atom_type_scat_dispersion_imag
    _atom_type_scat_source
    'C' 'C' 0.0033 0.0016
                         'International Tables Vol C Tables 4.2.6.8 and 6.1.1.4'
    'H' 'H' 0.0000 0.0000
                         'International Tables Vol C Tables 4.2.6.8 and 6.1.1.4'
    'N' 'N' 0.0061 0.0033
                         'International Tables Vol C Tables 4.2.6.8 and 6.1.1.4'
    'O' 'O' 0.0106 0.0060
                         'International Tables Vol C Tables 4.2.6.8 and 6.1.1.4'
_computing_data_collection     'CrysAlis PRO (Oxford Diffraction, 2010)'
_computing_cell_refinement     'CrysAlis PRO (Oxford Diffraction, 2010)'
_computing_data_reduction     'CrysAlis PRO (Oxford Diffraction, 2010)'
_computing_structure_solution     'SIR92 (Altomare <i>et al.</i>, 1994)'
_computing_structure_refinement
                      'SHELXL97 (Sheldrick, 2008) within WinGX (Farrugia, 1999)'
_computing_molecular_graphics     'PLATON (Spek, 2009)'
_computing_publication_material     'PLATON (Spek, 2009)'
loop_
    _atom_site_type_symbol
    _atom_site_label
    _atom_site_fract_x
    _atom_site_fract_y
    _atom_site_fract_z
    _atom_site_U_iso_or_equiv
    _atom_site_thermal_displace_type
    _atom_site_calc_flag
    _atom_site_refinement_flags
    _atom_site_occupancy
    N N1 0.5298(2) 0.49802(8) 0.36091(6) 0.0251(4) Uani . . 1.000
    N N4 -0.2497(3) 0.32118(10) 0.25985(9) 0.0344(6) Uani . . 1.000
    N N11 0.6596(2) 0.54559(8) 0.32635(7) 0.0252(5) Uani . . 1.000
    C C1 0.3432(3) 0.45678(9) 0.33086(8) 0.0222(5) Uani . . 1.000
    C C2 0.2730(3) 0.45249(10) 0.26070(8) 0.0269(6) Uani . . 1.000
    C C3 0.0809(3) 0.40706(10) 0.23773(8) 0.0276(5) Uani . . 1.000
    C C4 -0.0594(3) 0.36418(9) 0.28318(8) 0.0238(5) Uani . . 1.000
    C C5 0.0074(3) 0.36874(9) 0.35319(8) 0.0254(5) Uani . . 1.000
    C C6 0.2047(3) 0.41246(10) 0.37563(8) 0.0264(5) Uani . . 1.000
    C C11 0.8581(3) 0.58730(10) 0.35919(8) 0.0242(5) Uani . . 1.000
    C C21 1.0003(3) 0.63434(10) 0.32020(9) 0.0296(6) Uani . . 1.000
    C C31 1.1992(3) 0.67474(10) 0.35069(9) 0.0343(6) Uani . . 1.000
    C C41 1.2563(3) 0.66787(11) 0.41880(9) 0.0385(7) Uani . . 1.000
    C C51 1.1132(3) 0.62021(12) 0.45732(9) 0.0410(7) Uani . . 1.000
    C C61 0.9138(3) 0.57997(11) 0.42795(9) 0.0336(6) Uani . . 1.000
    O O1A 0.5381(2) 0.60880(7) 0.19268(6) 0.0355(4) Uani . . 1.000
    O O21A 0.9876(2) 0.55846(7) 0.15684(7) 0.0441(5) Uani . . 1.000
    O O22A 0.9183(2) 0.48046(7) 0.07170(7) 0.0434(5) Uani . . 1.000
    O O41A 0.5231(2) 0.62072(8) -0.12058(6) 0.0504(5) Uani . . 1.000
    O O42A 0.2254(2) 0.70145(8) -0.10480(6) 0.0402(4) Uani . . 1.000
    O O61A -0.0343(2) 0.74572(7) 0.11123(7) 0.0408(5) Uani . . 1.000
    O O62A 0.2079(2) 0.72543(7) 0.20024(6) 0.0392(5) Uani . . 1.000
    N N2A 0.8675(2) 0.53839(9) 0.10537(8) 0.0300(5) Uani . . 1.000
    N N4A 0.3933(3) 0.65722(9) -0.08305(7) 0.0330(5) Uani . . 1.000
    N N6A 0.1562(3) 0.71719(8) 0.13953(7) 0.0299(5) Uani . . 1.000
    C C1A 0.5121(3) 0.62347(9) 0.13155(8) 0.0239(6) Uani . . 1.000
    C C2A 0.6597(3) 0.58734(9) 0.08148(8) 0.0238(5) Uani . . 1.000
    C C3A 0.6232(3) 0.59705(9) 0.01357(8) 0.0250(6) Uani . . 1.000
    C C4A 0.4368(3) 0.64710(10) -0.01148(8) 0.0251(5) Uani . . 1.000
    C C5A 0.2883(3) 0.68524(10) 0.03106(8) 0.0245(5) Uani . . 1.000
    C C6A 0.3236(3) 0.67494(9) 0.09927(8) 0.0231(5) Uani . . 1.000
    H H2 0.36010 0.48120 0.23050 0.0320 Uiso calc R 1.000
    H H3 0.03980 0.40380 0.19170 0.0330 Uiso calc R 1.000
    H H5 -0.08410 0.34180 0.38350 0.0300 Uiso calc R 1.000
    H H6 0.25080 0.41350 0.42140 0.0320 Uiso calc R 1.000
    H H11 0.626(3) 0.5560(10) 0.2835(9) 0.041(6) Uiso . . 1.000
    H H21 0.96250 0.63870 0.27410 0.0360 Uiso calc R 1.000
    H H31 1.29490 0.70670 0.32500 0.0410 Uiso calc R 1.000
    H H41 -0.289(3) 0.3182(12) 0.2157(11) 0.061(7) Uiso . . 1.000
    H H42 -0.337(4) 0.2946(13) 0.2877(12) 0.077(8) Uiso . . 1.000
    H H43 1.39030 0.69510 0.43900 0.0460 Uiso calc R 1.000
    H H51 1.15240 0.61550 0.50330 0.0490 Uiso calc R 1.000
    H H61 0.81770 0.54830 0.45380 0.0400 Uiso calc R 1.000
    H H3A 0.72160 0.57060 -0.01540 0.0300 Uiso calc R 1.000
    H H5A 0.16310 0.71820 0.01350 0.0290 Uiso calc R 1.000
loop_
    _atom_site_aniso_label
    _atom_site_aniso_U_11
    _atom_site_aniso_U_22
    _atom_site_aniso_U_33
    _atom_site_aniso_U_12
    _atom_site_aniso_U_13
    _atom_site_aniso_U_23
    N1 0.0268(7) 0.0258(8) 0.0234(8) 0.0003(7) 0.0058(6) 0.0002(6)
    N4 0.0355(9) 0.0423(10) 0.0250(10) -0.0121(8) -0.0001(8) 0.0059(8)
    N11 0.0281(8) 0.0296(8) 0.0178(8) -0.0013(7) 0.0017(6) 0.0019(7)
    C1 0.0235(8) 0.0239(9) 0.0195(9) 0.0015(7) 0.0027(7) -0.0006(7)
    C2 0.0299(9) 0.0301(10) 0.0212(10) -0.0019(8) 0.0050(7) 0.0056(8)
    C3 0.0306(9) 0.0336(10) 0.0183(9) -0.0029(8) 0.0005(7) 0.0039(8)
    C4 0.0228(8) 0.0245(9) 0.0243(9) 0.0020(8) 0.0031(7) 0.0016(7)
    C5 0.0304(9) 0.0261(9) 0.0206(9) -0.0019(8) 0.0080(7) 0.0029(7)
    C6 0.0333(9) 0.0287(10) 0.0174(9) 0.0033(8) 0.0041(7) 0.0003(7)
    C11 0.0252(9) 0.0253(9) 0.0222(9) 0.0004(8) 0.0020(7) -0.0028(8)
    C21 0.0343(10) 0.0315(10) 0.0230(10) 0.0004(8) 0.0018(8) 0.0018(8)
    C31 0.0343(10) 0.0343(11) 0.0349(11) -0.0081(9) 0.0059(9) 0.0008(9)
    C41 0.0359(10) 0.0438(12) 0.0352(12) -0.0103(9) -0.0008(9) -0.0113(9)
    C51 0.0437(11) 0.0564(13) 0.0228(10) -0.0103(10) 0.0018(9) -0.0077(9)
    C61 0.0374(10) 0.0416(11) 0.0224(10) -0.0081(9) 0.0073(8) -0.0027(9)
    O1A 0.0393(7) 0.0468(8) 0.0200(7) -0.0047(6) -0.0011(5) 0.0078(6)
    O21A 0.0375(7) 0.0409(8) 0.0506(9) -0.0030(6) -0.0194(7) 0.0055(7)
    O22A 0.0449(8) 0.0397(8) 0.0463(9) 0.0160(7) 0.0083(7) -0.0007(7)
    O41A 0.0556(8) 0.0749(10) 0.0222(7) 0.0169(8) 0.0133(6) -0.0041(7)
    O42A 0.0471(8) 0.0470(8) 0.0252(7) 0.0101(7) -0.0069(6) 0.0066(6)
    O61A 0.0296(7) 0.0452(8) 0.0484(9) 0.0091(6) 0.0075(6) -0.0098(7)
    O62A 0.0582(8) 0.0378(8) 0.0236(8) -0.0076(6) 0.0163(6) -0.0070(6)
    N2A 0.0259(8) 0.0291(9) 0.0350(9) -0.0019(7) 0.0013(7) 0.0069(7)
    N4A 0.0368(8) 0.0425(10) 0.0200(8) 0.0007(8) 0.0040(7) 0.0005(7)
    N6A 0.0347(9) 0.0266(8) 0.0297(9) -0.0066(7) 0.0119(7) -0.0060(7)
    C1A 0.0241(9) 0.0270(10) 0.0204(10) -0.0082(7) 0.0000(7) 0.0026(7)
    C2A 0.0201(8) 0.0233(9) 0.0276(10) -0.0005(7) -0.0006(7) 0.0025(8)
    C3A 0.0244(9) 0.0279(10) 0.0231(10) 0.0000(8) 0.0049(7) -0.0041(7)
    C4A 0.0278(9) 0.0308(10) 0.0169(9) 0.0006(8) 0.0025(7) 0.0009(7)
    C5A 0.0236(8) 0.0256(9) 0.0242(9) 0.0035(8) 0.0004(7) 0.0016(7)
    C6A 0.0231(9) 0.0252(9) 0.0216(9) -0.0021(7) 0.0067(7) -0.0040(7)
_geom_special_details
;
Bond distances, angles <i>etc</i>. have been calculated using the rounded
fractional coordinates. All su's are estimated from the variances of the
(full) variance-covariance matrix. The cell e.s.d.'s are taken into account in
the estimation of distances, angles and torsion angles
;
loop_
    _geom_bond_atom_site_label_1
    _geom_bond_atom_site_label_2
    _geom_bond_site_symmetry_1
    _geom_bond_site_symmetry_2
    _geom_bond_distance
    _geom_bond_publ_flag
    O1A C1A . . 1.242(2) no
    O21A N2A . . 1.225(2) no
    O22A N2A . . 1.230(2) no
    O41A N4A . . 1.2312(19) no
    O42A N4A . . 1.236(2) no
    O61A N6A . . 1.2434(19) no
    O62A N6A . . 1.2311(18) no
    N1 C1 . . 1.339(2) no
    N1 N11 . . 1.3002(18) no
    N4 C4 . . 1.324(2) no
    N11 C11 . . 1.413(2) no
    N4 H41 . . 0.89(2) no
    N4 H42 . . 0.88(2) no
    N11 H11 . . 0.879(18) no
    N2A C2A . . 1.455(2) no
    N4A C4A . . 1.440(2) no
    N6A C6A . . 1.446(2) no
    C1 C6 . . 1.422(2) no
    C1 C2 . . 1.426(2) no
    C2 C3 . . 1.352(2) no
    C3 C4 . . 1.425(2) no
    C4 C5 . . 1.420(2) no
    C5 C6 . . 1.354(2) no
    C11 C21 . . 1.387(2) no
    C11 C61 . . 1.389(2) no
    C21 C31 . . 1.385(2) no
    C31 C41 . . 1.377(3) no
    C41 C51 . . 1.390(3) no
    C51 C61 . . 1.377(2) no
    C2 H2 . . 0.9300 no
    C3 H3 . . 0.9300 no
    C5 H5 . . 0.9300 no
    C6 H6 . . 0.9300 no
    C21 H21 . . 0.9300 no
    C31 H31 . . 0.9300 no
    C41 H43 . . 0.9300 no
    C51 H51 . . 0.9300 no
    C61 H61 . . 0.9300 no
    C1A C2A . . 1.460(2) no
    C1A C6A . . 1.460(2) no
    C2A C3A . . 1.365(2) no
    C3A C4A . . 1.388(2) no
    C4A C5A . . 1.374(2) no
    C5A C6A . . 1.371(2) no
    C3A H3A . . 0.9300 no
    C5A H5A . . 0.9300 no
loop_
    _geom_angle_atom_site_label_1
    _geom_angle_atom_site_label_2
    _geom_angle_atom_site_label_3
    _geom_angle_site_symmetry_1
    _geom_angle_site_symmetry_2
    _geom_angle_site_symmetry_3
    _geom_angle
    _geom_angle_publ_flag
    N11 N1 C1 . . . 120.61(13) no
    N1 N11 C11 . . . 119.37(13) no
    C4 N4 H41 . . . 120.3(12) no
    C4 N4 H42 . . . 120.3(15) no
    H41 N4 H42 . . . 119.4(19) no
    C11 N11 H11 . . . 116.8(11) no
    N1 N11 H11 . . . 123.7(11) no
    O21A N2A O22A . . . 123.37(13) no
    O21A N2A C2A . . . 118.30(14) no
    O22A N2A C2A . . . 118.29(14) no
    O42A N4A C4A . . . 119.03(14) no
    O41A N4A C4A . . . 118.78(14) no
    O41A N4A O42A . . . 122.19(14) no
    O61A N6A C6A . . . 118.63(14) no
    O61A N6A O62A . . . 121.87(15) no
    O62A N6A C6A . . . 119.49(14) no
    N1 C1 C6 . . . 114.41(14) no
    N1 C1 C2 . . . 127.45(15) no
    C2 C1 C6 . . . 118.13(14) no
    C1 C2 C3 . . . 120.59(15) no
    C2 C3 C4 . . . 120.74(15) no
    C3 C4 C5 . . . 119.09(14) no
    N4 C4 C5 . . . 121.03(15) no
    N4 C4 C3 . . . 119.89(15) no
    C4 C5 C6 . . . 119.79(15) no
    C1 C6 C5 . . . 121.61(15) no
    N11 C11 C21 . . . 117.80(14) no
    C21 C11 C61 . . . 120.86(16) no
    N11 C11 C61 . . . 121.32(15) no
    C11 C21 C31 . . . 119.20(16) no
    C21 C31 C41 . . . 120.45(16) no
    C31 C41 C51 . . . 119.84(16) no
    C41 C51 C61 . . . 120.53(17) no
    C11 C61 C51 . . . 119.12(16) no
    C1 C2 H2 . . . 120.00 no
    C3 C2 H2 . . . 120.00 no
    C2 C3 H3 . . . 120.00 no
    C4 C3 H3 . . . 120.00 no
    C6 C5 H5 . . . 120.00 no
    C4 C5 H5 . . . 120.00 no
    C1 C6 H6 . . . 119.00 no
    C5 C6 H6 . . . 119.00 no
    C11 C21 H21 . . . 120.00 no
    C31 C21 H21 . . . 120.00 no
    C41 C31 H31 . . . 120.00 no
    C21 C31 H31 . . . 120.00 no
    C51 C41 H43 . . . 120.00 no
    C31 C41 H43 . . . 120.00 no
    C41 C51 H51 . . . 120.00 no
    C61 C51 H51 . . . 120.00 no
    C51 C61 H61 . . . 120.00 no
    C11 C61 H61 . . . 120.00 no
    O1A C1A C2A . . . 123.89(14) no
    O1A C1A C6A . . . 125.39(15) no
    C2A C1A C6A . . . 110.63(14) no
    N2A C2A C1A . . . 117.89(14) no
    N2A C2A C3A . . . 116.65(14) no
    C1A C2A C3A . . . 125.44(15) no
    C2A C3A C4A . . . 118.82(15) no
    N4A C4A C3A . . . 119.61(15) no
    N4A C4A C5A . . . 119.56(15) no
    C3A C4A C5A . . . 120.81(15) no
    C4A C5A C6A . . . 120.36(15) no
    N6A C6A C1A . . . 120.09(14) no
    N6A C6A C5A . . . 116.00(14) no
    C1A C6A C5A . . . 123.90(15) no
    C2A C3A H3A . . . 121.00 no
    C4A C3A H3A . . . 121.00 no
    C4A C5A H5A . . . 120.00 no
    C6A C5A H5A . . . 120.00 no
loop_
    _geom_torsion_atom_site_label_1
    _geom_torsion_atom_site_label_2
    _geom_torsion_atom_site_label_3
    _geom_torsion_atom_site_label_4
    _geom_torsion_site_symmetry_1
    _geom_torsion_site_symmetry_2
    _geom_torsion_site_symmetry_3
    _geom_torsion_site_symmetry_4
    _geom_torsion
    _geom_torsion_publ_flag
    C1 N1 N11 C11 . . . . -178.90(14) no
    N11 N1 C1 C2 . . . . 5.7(2) no
    N11 N1 C1 C6 . . . . -174.89(14) no
    N1 N11 C11 C21 . . . . 176.74(14) no
    N1 N11 C11 C61 . . . . -1.6(2) no
    O21A N2A C2A C1A . . . . -36.9(2) no
    O21A N2A C2A C3A . . . . 141.62(15) no
    O22A N2A C2A C1A . . . . 145.46(15) no
    O22A N2A C2A C3A . . . . -36.1(2) no
    O41A N4A C4A C5A . . . . -177.77(16) no
    O42A N4A C4A C3A . . . . 179.40(15) no
    O41A N4A C4A C3A . . . . 0.2(2) no
    O42A N4A C4A C5A . . . . 1.4(2) no
    O61A N6A C6A C1A . . . . -163.87(14) no
    O61A N6A C6A C5A . . . . 14.6(2) no
    O62A N6A C6A C5A . . . . -163.83(15) no
    O62A N6A C6A C1A . . . . 17.7(2) no
    C6 C1 C2 C3 . . . . -0.4(2) no
    N1 C1 C6 C5 . . . . 178.82(15) no
    N1 C1 C2 C3 . . . . 179.05(16) no
    C2 C1 C6 C5 . . . . -1.7(2) no
    C1 C2 C3 C4 . . . . 1.7(3) no
    C2 C3 C4 N4 . . . . 178.74(16) no
    C2 C3 C4 C5 . . . . -1.0(2) no
    C3 C4 C5 C6 . . . . -1.1(2) no
    N4 C4 C5 C6 . . . . 179.24(16) no
    C4 C5 C6 C1 . . . . 2.4(2) no
    N11 C11 C21 C31 . . . . -178.72(15) no
    C61 C11 C21 C31 . . . . -0.4(3) no
    N11 C11 C61 C51 . . . . 178.27(16) no
    C21 C11 C61 C51 . . . . 0.0(3) no
    C11 C21 C31 C41 . . . . 0.5(3) no
    C21 C31 C41 C51 . . . . -0.1(3) no
    C31 C41 C51 C61 . . . . -0.3(3) no
    C41 C51 C61 C11 . . . . 0.3(3) no
    O1A C1A C2A N2A . . . . -7.4(2) no
    O1A C1A C2A C3A . . . . 174.32(16) no
    C6A C1A C2A N2A . . . . 175.85(13) no
    C6A C1A C2A C3A . . . . -2.5(2) no
    O1A C1A C6A N6A . . . . 3.5(2) no
    O1A C1A C6A C5A . . . . -174.90(16) no
    C2A C1A C6A N6A . . . . -179.79(14) no
    C2A C1A C6A C5A . . . . 1.8(2) no
    N2A C2A C3A C4A . . . . -176.08(14) no
    C1A C2A C3A C4A . . . . 2.3(2) no
    C2A C3A C4A N4A . . . . -179.13(15) no
    C2A C3A C4A C5A . . . . -1.2(2) no
    N4A C4A C5A C6A . . . . 178.58(15) no
    C3A C4A C5A C6A . . . . 0.6(3) no
    C4A C5A C6A N6A . . . . -179.50(15) no
    C4A C5A C6A C1A . . . . -1.1(3) no
loop_
    _geom_hbond_atom_site_label_D
    _geom_hbond_atom_site_label_H
    _geom_hbond_atom_site_label_A
    _geom_hbond_site_symmetry_A
    _geom_hbond_distance_DH
    _geom_hbond_distance_HA
    _geom_hbond_distance_DA
    _geom_hbond_angle_DHA
    _geom_hbond_publ_flag
    N11 H11 O1A . 0.879(18) 2.045(18) 2.9039(18) 165.4(16) yes
    N4 H41 O41A 3_565 0.89(2) 2.44(2) 3.211(2) 145.0(16) yes
    N4 H41 O42A 3_565 0.89(2) 2.29(2) 3.127(2) 156.9(15) yes
    N4 H42 O61A 2_445 0.88(2) 2.33(2) 3.170(2) 159(2) yes
    N4 H42 O62A 2_445 0.88(2) 2.36(2) 3.126(2) 145(2) yes
    C2 H2 O1A . 0.93 2.50 3.344(2) 151 no
    C3A H3A O22A 3_765 0.93 2.48 3.384(2) 163 no
    C5A H5A O61A . 0.93 2.34 2.663(2) 100 no
    C21 H21 O62A 1_655 0.93 2.53 3.123(2) 122 no
    C31 H31 O62A 1_655 0.93 2.52 3.123(2) 123 no
