# Supplementary material for: 2-(4-Amino­phen­yl)-1-phenyl­diazenium 2,4,6-trinitro­phenolate
Source: Acta Crystallogr Sect E Struct Rep Online. 2011 Mar 12;67(Pt 4):o878. doi: 10.1107/S1600536811008968 (PMC3099948; doi:10.1107/S1600536811008968)
Supplement: Supplementary file 2 [file e-67-0o878-Isup2.hkl]

#
# h,k,l, Fc-squared, Fo-squared, sigma(Fo-squared) and status flag
#
data_I
_shelx_title ' gs11gs3 in P2(1)/n'
_shelx_refln_list_code          4
_shelx_F_calc_maximum      267.31
_exptl_crystal_F_000       880.00
_reflns_d_resolution_high  0.8107
 
loop_
 _symmetry_equiv_pos_as_xyz
 'x, y, z'
 '-x+1/2, y+1/2, -z+1/2'
 '-x, -y, -z'
 'x-1/2, -y-1/2, z-1/2'
 
_cell_length_a     5.4506
_cell_length_b    16.8974
_cell_length_c    19.9386
_cell_angle_alpha  90.000
_cell_angle_beta   94.063
_cell_angle_gamma  90.000
 
_shelx_F_squared_multiplier     1.000
 
loop_
 _refln_index_h
 _refln_index_k
 _refln_index_l
 _refln_F_squared_calc
 _refln_F_squared_meas
 _refln_F_squared_sigma
 _refln_observed_status
   2   0   0      643.27      659.01     11.47 o
   4   0   0      533.19      554.43     19.12 o
   6   0   0      151.15      155.94     22.68 o
   1   1   0      346.17      313.32      6.79 o
   2   1   0      207.08      203.62      5.46 o
   3   1   0       73.23       81.62      5.74 o
   4   1   0      312.40      315.75     10.27 o
   5   1   0      178.04      173.86     14.88 o
   6   1   0        2.66        7.47     15.11 o
   1   2   0      699.77      661.86      8.83 o
   2   2   0     4598.85     4520.66     35.59 o
   3   2   0     1584.57     1572.17     17.54 o
   4   2   0      740.53      761.29     11.82 o
   5   2   0      151.89      168.18     14.06 o
   6   2   0       39.28       49.04     16.58 o
   1   3   0      213.46      220.60      7.76 o
   2   3   0       78.74       76.70      5.11 o
   3   3   0      112.14      104.71      6.07 o
   4   3   0      131.64      128.62      7.93 o
   5   3   0      183.44      203.16     16.31 o
   6   3   0        9.70        6.07     16.43 o
   0   4   0    12101.81    11867.48    120.26 o
   1   4   0    71452.27    67185.24    511.76 o
   2   4   0     3651.65     3654.41     18.79 o
   3   4   0      194.93      180.69     10.07 o
   4   4   0       49.59       50.25     11.43 o
   5   4   0        9.54        8.62     14.23 o
   6   4   0        1.24       -1.86     22.87 o
   1   5   0        0.08        1.29      3.73 o
   2   5   0      623.77      653.77      8.31 o
   3   5   0       24.94       31.31     12.63 o
   4   5   0      983.89      952.80     15.13 o
   5   5   0        3.73       -1.72     11.90 o
   6   5   0       19.19       25.92     18.82 o
   0   6   0      120.25      126.51      7.25 o
   1   6   0      731.62      745.05     10.45 o
   2   6   0      533.78      518.59     10.47 o
   3   6   0      496.61      485.60     22.03 o
   4   6   0      308.23      283.66     12.61 o
   5   6   0      120.55      142.65     14.36 o
   6   6   0       93.50      107.69     20.13 o
   1   7   0     1880.75     1774.46     25.28 o
   2   7   0       77.36       74.65      4.51 o
   3   7   0        0.51        0.87      4.54 o
   4   7   0       19.37       12.76     11.92 o
   5   7   0       20.57       20.58     13.90 o
   6   7   0       12.50       21.38     19.97 o
   0   8   0        1.70        0.74      7.26 o
   1   8   0      372.08      394.57      8.07 o
   2   8   0    12841.84    12416.31     96.06 o
   3   8   0     1383.73     1412.51     21.85 o
   4   8   0      145.94      138.92     12.92 o
   5   8   0      258.76      267.21     16.76 o
   6   8   0        6.78       20.60     20.55 o
   1   9   0       10.94        7.58      5.93 o
   2   9   0      301.08      269.05     12.72 o
   3   9   0     2585.21     2569.13     25.71 o
   4   9   0        2.99        9.97     14.18 o
   5   9   0       11.33       14.80     15.35 o
   6   9   0       11.87       20.18     20.41 o
   0  10   0        7.34       13.68      7.35 o
   1  10   0        2.31        4.03      6.03 o
   2  10   0      277.25      274.87     12.61 o
   3  10   0      505.38      493.76     17.30 o
   4  10   0        7.43       12.14     13.91 o
   5  10   0       29.85       41.49     15.86 o
   1  11   0      599.59      604.20      8.11 o
   2  11   0     1564.59     1526.09     16.80 o
   3  11   0      138.68      139.58     15.45 o
   4  11   0      204.38      210.92     19.33 o
   5  11   0       40.22       48.05     16.13 o
   0  12   0       47.28       47.94      8.57 o
   1  12   0       13.78       15.64      5.50 o
   2  12   0      100.18      105.90     10.86 o
   3  12   0      411.22      360.14     16.50 o
   4  12   0       25.35       19.81     17.46 o
   5  12   0       15.99       18.39     16.76 o
   1  13   0      120.30      111.93      9.20 o
   2  13   0      287.24      281.45     12.19 o
   3  13   0       10.31        8.76     13.50 o
   4  13   0       69.27       77.78     18.95 o
   5  13   0       91.86      134.30     17.97 o
   0  14   0      206.69      217.10     18.36 o
   1  14   0        0.53        9.71     14.85 o
   2  14   0      497.20      511.96     17.50 o
   3  14   0        6.23       -0.29     19.00 o
   4  14   0       29.98       24.43     22.87 o
   1  15   0       93.76       94.56     14.91 o
   2  15   0       70.35       55.67     21.00 o
   3  15   0        7.03       27.69     24.80 o
   4  15   0       17.31       30.98     24.56 o
   0  16   0       11.25        8.74     20.59 o
   1  16   0        0.08        3.14     14.89 o
   2  16   0      524.69      524.07     24.62 o
   3  16   0      225.84      213.59     28.04 o
   4  16   0      915.12      950.78     84.95 o
   1  17   0      109.84      114.82     19.00 o
   2  17   0       48.27       59.86     22.52 o
   3  17   0        0.73       -1.86     23.79 o
   0  18   0        6.19       -0.99     23.12 o
   1  18   0      647.53      646.94     23.83 o
   2  18   0       46.05       48.32     25.29 o
   3  18   0        3.23       19.36     26.33 o
   1  19   0      408.70      409.84     30.83 o
   2  19   0       40.80       72.74     26.67 o
   0  20   0        1.23       11.33     23.93 o
   1  20   0      294.23      293.00     29.87 o
  -5   0   1      164.41      180.64     20.61 o
  -3   0   1     1798.86     1693.97     28.52 o
  -1   0   1     3770.70     3462.80     43.83 o
   1   0   1     6167.68     5938.62     85.02 o
   3   0   1     3894.85     4160.57     31.78 o
   5   0   1      135.57      147.85     31.34 o
  -6   1   1       22.76       28.73     16.57 o
  -5   1   1       70.38       78.86     14.60 o
  -4   1   1       13.97       18.07      8.15 o
  -3   1   1       19.78       18.25      4.40 o
  -2   1   1      763.05      735.59      5.52 o
  -1   1   1      690.12      681.93      6.60 o
   1   1   1     4298.48     4082.48     32.67 o
   2   1   1      918.41      912.04     10.89 o
   3   1   1      699.91      714.74      7.97 o
   4   1   1       64.80       75.51      9.93 o
   5   1   1       12.47        5.00     13.48 o
   6   1   1       21.36       40.83     25.82 o
  -6   2   1      369.80      401.74     19.39 o
  -5   2   1      134.64      130.74     14.80 o
  -4   2   1       20.45       30.06      7.49 o
  -3   2   1      223.74      224.43      9.05 o
  -2   2   1      251.86      212.41      9.31 o
  -1   2   1       13.45       21.07      5.82 o
   1   2   1     3359.97     3255.02     36.12 o
   2   2   1      148.88      149.48      3.65 o
   3   2   1      486.57      500.59      7.24 o
   4   2   1       45.60       53.39      8.10 o
   5   2   1      196.08      220.77     13.03 o
   6   2   1      270.69      300.29     20.00 o
  -6   3   1        0.85        6.59     18.15 o
  -5   3   1      124.58      127.51     12.32 o
  -4   3   1       11.78       12.78      5.62 o
  -3   3   1        7.39        7.38      3.81 o
  -2   3   1      348.05      308.05     11.27 o
  -1   3   1       98.36       97.28      4.19 o
   0   3   1     3250.59     3198.12     17.22 o
   1   3   1     4441.35     4451.05     24.72 o
   2   3   1      948.47      907.13     10.10 o
   3   3   1       42.76       36.54      3.58 o
   4   3   1       58.26       64.25      9.44 o
   5   3   1       19.31       30.16     12.53 o
   6   3   1       95.30       83.37     20.64 o
  -6   4   1       16.27       10.07     19.70 o
  -5   4   1        0.49        1.61     11.81 o
  -4   4   1       54.25       61.90     11.68 o
  -3   4   1       11.56       11.21     10.24 o
  -2   4   1       11.62       18.57      8.40 o
  -1   4   1    40812.35    39659.73    212.03 o
   0   4   1      129.45      114.61      6.94 o
   1   4   1    27335.60    27137.79    132.37 o
   2   4   1     4380.38     4517.96     31.83 o
   3   4   1       46.59       27.99      6.38 o
   4   4   1        1.14        2.42     11.37 o
   5   4   1       79.22       71.19     12.73 o
   6   4   1       29.89       44.85     18.47 o
  -6   5   1       67.30       77.21     19.49 o
  -5   5   1      139.83      137.12     14.28 o
  -4   5   1      211.61      210.45     14.74 o
  -3   5   1      429.45      435.71     19.08 o
  -2   5   1     2203.27     2233.98     21.01 o
  -1   5   1      731.85      721.78      7.05 o
   0   5   1     2229.29     2149.43     12.20 o
   1   5   1     4700.50     4691.16     20.34 o
   2   5   1      849.24      813.91      9.91 o
   3   5   1       23.89       33.84     10.89 o
   4   5   1       20.05       17.46     10.41 o
   5   5   1       79.85       79.29     15.18 o
   6   5   1        7.45       15.19     17.30 o
  -6   6   1       30.20       34.82     19.39 o
  -5   6   1      341.17      332.08     16.07 o
  -4   6   1      417.04      435.86     16.28 o
  -3   6   1       21.48       17.62     17.27 o
  -2   6   1       86.35       86.29      5.34 o
  -1   6   1      113.29      100.93      5.60 o
   0   6   1      959.85      888.94      9.74 o
   1   6   1      387.98      374.67      5.64 o
   2   6   1      161.93      165.78      7.77 o
   3   6   1      204.21      178.12      7.24 o
   4   6   1       17.28       26.39     11.13 o
   5   6   1        1.07        4.41     14.28 o
   6   6   1        7.10        4.53     19.18 o
  -6   7   1       55.56       87.90     19.48 o
  -5   7   1        3.41        5.66     14.76 o
  -4   7   1       61.20       53.36     14.32 o
  -3   7   1      276.95      258.29     16.29 o
  -2   7   1        2.83        1.46      4.75 o
  -1   7   1      174.07      185.21      7.33 o
   0   7   1      375.16      355.86      8.84 o
   1   7   1     3009.78     3110.51     21.00 o
   2   7   1      794.64      711.87     14.12 o
   3   7   1      846.98      797.24     14.51 o
   4   7   1      315.78      349.01     12.85 o
   5   7   1        3.18       15.46     16.43 o
   6   7   1       53.70       69.22     18.89 o
  -6   8   1       15.79       16.12     19.41 o
  -5   8   1       75.23       84.67     15.11 o
  -4   8   1       66.26       71.58     16.09 o
  -3   8   1      584.91      609.06     22.09 o
  -2   8   1     3505.76     3336.88     39.51 o
  -1   8   1      253.32      261.34      8.14 o
   0   8   1     1375.76     1343.81     16.07 o
   1   8   1      353.93      328.19      7.87 o
   2   8   1     3579.35     3523.74     76.50 o
   3   8   1       20.09       23.35     13.02 o
   4   8   1      401.12      402.50     15.36 o
   5   8   1      125.23      109.05     21.03 o
   6   8   1       17.26       19.39     19.32 o
  -6   9   1       23.29       53.27     17.94 o
  -5   9   1      105.32       90.05     15.24 o
  -4   9   1        7.91       10.25     15.48 o
  -3   9   1      362.27      368.68     14.84 o
  -2   9   1       82.09       76.94      7.15 o
  -1   9   1      683.20      673.33     10.17 o
   0   9   1      268.25      265.85      7.84 o
   1   9   1        6.29        8.74      5.65 o
   2   9   1     1129.23     1105.26     29.60 o
   3   9   1       20.43       23.42     13.27 o
   4   9   1       25.00       21.21     13.71 o
   5   9   1        0.17       18.07     16.01 o
   6   9   1       41.23       49.31     20.65 o
  -5  10   1       64.48       74.76     15.95 o
  -4  10   1       40.58       45.08     16.94 o
  -3  10   1      984.98      968.93     19.32 o
  -2  10   1      118.63      116.26     13.20 o
  -1  10   1      252.20      252.88      7.15 o
   0  10   1       36.57       37.69      7.02 o
   1  10   1       55.32       48.87      5.65 o
   2  10   1      108.38      110.26     10.49 o
   3  10   1        7.15       17.75     14.22 o
   4  10   1        3.62        9.24     15.13 o
   5  10   1        0.04       17.68     16.03 o
  -5  11   1       71.76       73.14     16.11 o
  -4  11   1       62.83       86.57     17.46 o
  -3  11   1        8.84       11.40     14.16 o
  -2  11   1        0.04       -3.33     12.27 o
  -1  11   1      875.53      835.90     10.22 o
   0  11   1       80.16       80.05      7.64 o
   1  11   1      401.04      383.24     13.46 o
   2  11   1      247.84      243.66     11.03 o
   3  11   1     1059.05      991.15     20.36 o
   4  11   1      279.21      263.30     16.74 o
   5  11   1        0.91        9.11     15.96 o
  -5  12   1       35.73       40.62     16.36 o
  -4  12   1      480.52      478.58     20.84 o
  -3  12   1     1703.19     1533.17     31.98 o
  -2  12   1       90.60       91.99     13.18 o
  -1  12   1       11.58       15.70      4.14 o
   0  12   1      322.57      312.08      9.57 o
   1  12   1        2.36       -2.76     11.82 o
   2  12   1      228.00      242.36     14.08 o
   3  12   1     2250.51     2157.67     26.53 o
   4  12   1      108.50      108.95     15.47 o
   5  12   1        9.44       12.59     15.95 o
  -5  13   1        4.35       10.18     16.63 o
  -4  13   1      438.68      417.56     21.47 o
  -3  13   1        3.54       10.26     15.13 o
  -2  13   1      108.65      104.96     12.86 o
  -1  13   1        0.00        0.97      7.17 o
   0  13   1       72.40       71.14      9.07 o
   1  13   1      287.77      300.23     14.45 o
   2  13   1       97.42       83.63     14.12 o
   3  13   1       66.75       64.01     14.14 o
   4  13   1        1.30       13.34     15.80 o
   5  13   1        1.15        3.40     17.20 o
  -4  14   1       56.17       73.03     26.49 o
  -3  14   1       61.23       65.10     22.43 o
  -2  14   1     1383.97     1352.47     52.99 o
  -1  14   1       10.58       24.18     13.65 o
   0  14   1       24.45       28.37      9.05 o
   1  14   1       24.41       30.22     13.03 o
   2  14   1        0.86        3.13     13.19 o
   3  14   1       17.68       22.90     14.89 o
   4  14   1       62.03       76.47     16.39 o
  -4  15   1       64.54       82.38     25.54 o
  -3  15   1      347.07      357.73     27.07 o
  -2  15   1      397.09      396.24     28.56 o
  -1  15   1       87.14       87.12     14.12 o
   0  15   1      131.98      127.12     14.11 o
   1  15   1       67.47       65.23     13.55 o
   2  15   1       58.06       70.12     20.64 o
   3  15   1      151.54      163.92     23.22 o
   4  15   1      140.39      124.10     27.77 o
  -4  16   1       50.65       27.80     26.70 o
  -3  16   1       13.52       27.79     22.66 o
  -2  16   1      493.16      473.66     27.49 o
  -1  16   1       14.15       42.68     16.26 o
   0  16   1      309.52      320.25     16.47 o
   1  16   1       88.82       93.41     16.16 o
   2  16   1      164.15      180.09     21.12 o
   3  16   1        0.31        8.12     22.65 o
   4  16   1      110.46      104.54     26.10 o
  -3  17   1       84.64       99.11     27.50 o
  -2  17   1       21.00       28.39     25.37 o
  -1  17   1       45.42       64.06     18.99 o
   0  17   1       33.11       41.41     14.51 o
   1  17   1        0.41       10.03     15.00 o
   2  17   1        0.58       24.53     21.20 o
   3  17   1       41.71       73.29     20.33 o
  -3  18   1       17.95       22.99     27.81 o
  -2  18   1        0.47       28.59     26.36 o
  -1  18   1      404.28      396.65     28.29 o
   0  18   1       31.88       25.99     15.69 o
   1  18   1       20.30       26.50     17.06 o
   2  18   1        9.59        6.55     19.89 o
   3  18   1        0.46       49.46     26.41 o
  -2  19   1      186.67      199.26     28.49 o
  -1  19   1       10.50       26.65     25.94 o
   0  19   1        5.49       12.60     17.90 o
   1  19   1        1.30       -0.20     23.17 o
   2  19   1       10.63       37.51     25.97 o
  -1  20   1        1.31       -0.08     25.12 o
   0  20   1       29.47       32.89     18.28 o
   1  20   1      127.43      136.86     28.52 o
  -6   0   2      552.41      541.74     27.59 o
  -4   0   2     1165.42     1162.01     16.74 o
  -2   0   2       85.32       85.50      6.18 o
   2   0   2        0.03        3.79      6.91 o
   4   0   2     1073.03     1127.40     15.40 o
   6   0   2      117.71      133.66     41.23 o
  -6   1   2      868.33      864.02     28.82 o
  -5   1   2        0.00        1.11     14.18 o
  -4   1   2       23.80       24.94      6.56 o
  -3   1   2      186.55      179.88      5.67 o
  -2   1   2     2594.51     2548.09      8.89 o
  -1   1   2     3874.09     3775.72     13.57 o
   1   1   2     1564.07     1540.64      8.83 o
   2   1   2       15.98       19.05      4.37 o
   3   1   2      173.42      201.63      6.13 o
   4   1   2       58.69       58.80      6.95 o
   5   1   2        0.02        7.72     13.55 o
   6   1   2        5.21       29.00     27.89 o
  -6   2   2        5.05        5.75     18.63 o
  -5   2   2       77.42       82.08     11.63 o
  -4   2   2      125.40      132.58      7.63 o
  -3   2   2        0.22        1.09      3.66 o
  -2   2   2     1185.49     1073.11     11.51 o
  -1   2   2      931.37     1016.36     10.67 o
   0   2   2      258.94      259.80      7.42 o
   1   2   2      544.68      507.27      7.57 o
   2   2   2      249.23      205.98      5.34 o
   3   2   2     1525.70     1584.27     10.39 o
   4   2   2        0.10        2.82      8.43 o
   5   2   2       14.46       17.12     11.77 o
   6   2   2       64.09       69.86     27.57 o
  -6   3   2      109.52       84.66     19.53 o
  -5   3   2      293.14      290.97     15.42 o
  -4   3   2      458.95      479.24     13.91 o
  -3   3   2      880.31      869.10     16.44 o
  -2   3   2      940.80     1010.49     18.73 o
  -1   3   2     7940.15     7680.69     51.59 o
   0   3   2      109.69      103.77      8.43 o
   1   3   2     4181.81     4087.17     24.95 o
   2   3   2       15.57       14.81      5.49 o
   3   3   2        8.18       11.42      3.16 o
   4   3   2      162.89      161.61     10.05 o
   5   3   2       92.96       97.37     14.63 o
   6   3   2        0.51       -3.90     21.43 o
  -6   4   2       12.96       24.34     19.66 o
  -5   4   2      248.04      239.35     15.45 o
  -4   4   2      191.36      201.12     13.83 o
  -3   4   2      100.47      113.03     12.68 o
  -2   4   2       81.01      104.62     11.21 o
  -1   4   2     1488.34     1443.38     18.13 o
   0   4   2      257.91      238.01      7.88 o
   1   4   2       68.34       57.48      4.62 o
   2   4   2     7185.72     7491.98     57.36 o
   3   4   2       21.10       32.40      7.73 o
   4   4   2     1993.26     1970.43     19.43 o
   5   4   2      720.57      674.74     14.94 o
   6   4   2        3.59       25.36     27.62 o
  -6   5   2        6.52        5.95     18.83 o
  -5   5   2      174.81      176.17     15.32 o
  -4   5   2      192.02      190.84     14.33 o
  -3   5   2        0.03       -1.84     14.88 o
  -2   5   2        6.04        5.54      3.11 o
  -1   5   2      718.23      710.36     14.11 o
   0   5   2     7469.08     7257.73     47.21 o
   1   5   2      445.34      452.09      6.49 o
   2   5   2       31.59       28.62      3.58 o
   3   5   2       44.56       41.51      7.14 o
   4   5   2      620.45      656.41     15.38 o
   5   5   2       23.09       19.24     11.55 o
   6   5   2       51.50       59.69     25.87 o
  -6   6   2       18.15       14.41     20.53 o
  -5   6   2       16.32       17.24     13.30 o
  -4   6   2      156.07      142.93     14.49 o
  -3   6   2        8.28        5.41     16.48 o
  -2   6   2      961.87      928.09     18.88 o
  -1   6   2      292.67      278.68      6.64 o
   0   6   2      639.50      667.77     12.15 o
   1   6   2      985.39      965.50      7.85 o
   2   6   2     2063.25     2172.39     17.97 o
   3   6   2       74.56       79.63      7.95 o
   4   6   2       76.92       82.76     11.25 o
   5   6   2        9.46       15.44     13.12 o
   6   6   2       14.24       14.38     17.94 o
  -6   7   2        2.73       20.87     20.90 o
  -5   7   2      112.23      109.95     15.14 o
  -4   7   2     1061.52     1037.02     20.47 o
  -3   7   2      481.76      525.19     22.92 o
  -2   7   2     1544.61     1438.95     39.17 o
  -1   7   2      328.61      318.18      7.87 o
   0   7   2     1885.71     1849.15     18.80 o
   1   7   2        8.52        4.10      9.40 o
   2   7   2      888.31      922.71      9.22 o
   3   7   2        1.98        7.83      7.75 o
   4   7   2        1.62        8.48     10.99 o
   5   7   2       63.39       65.05     13.04 o
   6   7   2       62.98       68.86     25.04 o
  -6   8   2        0.68        9.71     21.46 o
  -5   8   2       49.18       48.40     14.47 o
  -4   8   2      809.54      764.99     22.40 o
  -3   8   2        0.57       -4.90     18.44 o
  -2   8   2      152.77      148.83      7.48 o
  -1   8   2      373.22      370.39      7.64 o
   0   8   2        2.46        4.95      9.29 o
   1   8   2     3147.69     3380.42     22.73 o
   2   8   2      116.74      137.37      6.70 o
   3   8   2        1.61       -1.29     11.01 o
   4   8   2      207.70      200.04     12.19 o
   5   8   2      362.29      355.54     18.13 o
   6   8   2       35.93       36.14     24.18 o
  -6   9   2        0.10        5.20     17.27 o
  -5   9   2        4.72        8.79     14.56 o
  -4   9   2       92.45       81.23     15.75 o
  -3   9   2      273.10      287.76     22.58 o
  -2   9   2     1001.42      950.56     34.05 o
  -1   9   2      716.37      679.71     10.85 o
   0   9   2      227.68      230.97     11.06 o
   1   9   2       48.57       54.00     10.59 o
   2   9   2      106.91      100.70     11.12 o
   3   9   2      290.99      275.18     15.72 o
   4   9   2        0.81        9.34     12.49 o
   5   9   2        3.19        2.08     15.64 o
  -5  10   2       26.09       23.88     15.51 o
  -4  10   2        1.31       10.28     16.89 o
  -3  10   2     1116.20     1051.74     36.64 o
  -2  10   2       33.56       33.19      9.44 o
  -1  10   2       76.54       79.17      6.54 o
   0  10   2      260.01      277.42     11.96 o
   1  10   2      230.93      242.48     12.47 o
   2  10   2      680.53      686.98     32.92 o
   3  10   2      439.41      433.63     16.77 o
   4  10   2       10.91       11.55     14.52 o
   5  10   2        3.20        3.48     14.83 o
  -5  11   2        0.03       10.12     16.35 o
  -4  11   2      189.94      169.14     17.56 o
  -3  11   2     1988.69     1854.50     38.92 o
  -2  11   2      433.07      411.81     12.30 o
  -1  11   2       51.36       48.54      6.36 o
   0  11   2       21.90       27.91      8.36 o
   1  11   2      213.69      219.01     12.36 o
   2  11   2       72.46       78.02     12.12 o
   3  11   2      167.29      149.50     15.36 o
   4  11   2        2.42       -1.12     15.14 o
   5  11   2        0.41       -1.78     16.47 o
  -5  12   2       59.89       83.68     16.26 o
  -4  12   2       22.25       10.31     15.59 o
  -3  12   2       29.89       29.40     16.20 o
  -2  12   2       86.15       85.85     10.56 o
  -1  12   2     1730.22     1674.54     14.30 o
   0  12   2      863.16      940.84     16.51 o
   1  12   2      916.72      921.36     19.87 o
   2  12   2       57.11       58.07     12.72 o
   3  12   2      107.83      107.53     14.77 o
   4  12   2        2.59       10.72     15.15 o
   5  12   2        0.56       -6.46     18.78 o
  -5  13   2        0.44        1.01     18.90 o
  -4  13   2       17.41       22.26     16.72 o
  -3  13   2      313.54      298.50     17.94 o
  -2  13   2      560.36      553.46     14.06 o
  -1  13   2       39.93       38.67     13.32 o
   0  13   2       63.09       73.07      9.47 o
   1  13   2      826.65      838.67     17.53 o
   2  13   2       92.84      103.39     14.30 o
   3  13   2        0.01       12.09     14.44 o
   4  13   2       30.32       33.05     15.76 o
   5  13   2       14.24       18.24     19.57 o
  -4  14   2      104.44       97.04     25.88 o
  -3  14   2      143.22      142.78     22.76 o
  -2  14   2      295.03      265.72     24.54 o
  -1  14   2        7.28       18.98     13.84 o
   0  14   2        0.03        1.47      9.49 o
   1  14   2      592.79      572.96     16.62 o
   2  14   2      448.50      468.48     16.45 o
   3  14   2       58.68       59.95     15.44 o
   4  14   2      145.78      135.80     17.10 o
  -4  15   2       34.39       30.57     26.23 o
  -3  15   2        0.49        2.71     23.11 o
  -2  15   2      686.39      682.98     30.30 o
  -1  15   2        5.13        7.72     15.84 o
   0  15   2      185.60      194.42     14.26 o
   1  15   2      127.13      127.58     14.49 o
   2  15   2      113.06      132.64     21.06 o
   3  15   2      289.69      296.64     22.21 o
   4  15   2      122.23      123.74     21.10 o
  -4  16   2        2.40       14.07     24.60 o
  -3  16   2        1.86      -12.08     26.26 o
  -2  16   2      655.42      617.68     30.59 o
  -1  16   2        4.10        3.79     16.65 o
   0  16   2       40.59       39.71     13.26 o
   1  16   2      168.09      166.09     15.34 o
   2  16   2       95.63       98.14     21.38 o
   3  16   2        2.47        5.88     20.19 o
   4  16   2        1.18        4.50     21.78 o
  -3  17   2        2.37       -2.00     23.75 o
  -2  17   2        6.25       16.03     25.62 o
  -1  17   2      363.01      371.08     21.46 o
   0  17   2       27.00       32.05     13.78 o
   1  17   2        1.12       -3.94     14.43 o
   2  17   2       53.99       69.30     21.96 o
   3  17   2       26.77       57.26     20.88 o
  -3  18   2       31.87       53.97     26.10 o
  -2  18   2       24.89       15.98     23.57 o
  -1  18   2        0.81      -22.94     23.92 o
   0  18   2      104.25      114.10     15.59 o
   1  18   2      130.18      141.23     18.04 o
   2  18   2       39.09       28.37     22.20 o
   3  18   2       39.80       49.25     20.13 o
  -2  19   2        4.11       15.25     24.88 o
  -1  19   2       10.33        0.66     22.08 o
   0  19   2        0.04        0.75     17.53 o
   1  19   2       23.59       33.90     21.17 o
   2  19   2       13.91       16.90     20.48 o
  -1  20   2        0.53       10.63     25.85 o
   0  20   2        0.11       14.29     21.73 o
   1  20   2        3.07        5.45     39.62 o
  -5   0   3      107.33       88.68     29.93 o
  -3   0   3        0.03        7.12      9.37 o
  -1   0   3     3922.05     3773.47     28.74 o
   1   0   3        3.31        7.12      9.28 o
   3   0   3     9129.03     9541.51     35.48 o
   5   0   3       21.62       35.60     18.86 o
  -6   1   3       83.64       63.95     23.11 o
  -5   1   3     2037.19     1976.19     26.21 o
  -4   1   3      593.69      583.29     10.59 o
  -3   1   3      114.85      113.60      5.40 o
  -2   1   3     3697.14     3570.43     24.74 o
  -1   1   3     8433.62     8203.05     60.11 o
   0   1   3     5143.09     4803.83     29.70 o
   1   1   3      792.27      800.94      6.15 o
   2   1   3       77.23       75.04      6.26 o
   3   1   3     1968.63     1989.39     13.82 o
   4   1   3        0.89        2.17      6.86 o
   5   1   3       10.36       10.04     11.13 o
   6   1   3        0.30        8.73     26.32 o
  -6   2   3       39.45       36.60     22.22 o
  -5   2   3       11.27        8.83     11.99 o
  -4   2   3        8.77       11.25      5.41 o
  -3   2   3      448.15      428.96      7.31 o
  -2   2   3     1150.40     1132.37     22.02 o
  -1   2   3     8998.07     8665.20     44.52 o
   0   2   3     7730.19     7488.52     82.68 o
   1   2   3     1006.25     1005.34     14.37 o
   2   2   3     1702.36     1809.67     11.53 o
   3   2   3       52.84       65.89      5.28 o
   4   2   3      320.65      312.35      9.00 o
   5   2   3       25.64       25.01     11.98 o
   6   2   3      106.34      116.87     29.32 o
  -6   3   3      332.72      372.82     27.72 o
  -5   3   3     1090.53     1069.71     29.19 o
  -4   3   3      834.11      801.77     17.08 o
  -3   3   3       80.39       76.95      4.39 o
  -2   3   3     1107.55     1015.85     27.51 o
  -1   3   3     3512.54     3381.93     23.59 o
   0   3   3      172.90      171.80     11.76 o
   1   3   3       50.22       47.08      5.39 o
   2   3   3      380.22      350.09      7.35 o
   3   3   3       21.78       23.75      4.47 o
   4   3   3      113.63      123.19     10.05 o
   5   3   3       28.61       38.84     11.15 o
   6   3   3       35.61       61.43     24.19 o
  -6   4   3        0.83        6.38     19.89 o
  -5   4   3     2770.61     2762.53     40.25 o
  -4   4   3      118.97      129.08     13.95 o
  -3   4   3      681.83      572.24     39.22 o
  -2   4   3      400.79      377.42     12.47 o
  -1   4   3    24278.94    23515.80    153.48 o
   0   4   3      540.73      511.56     12.13 o
   1   4   3     2826.96     2795.24     21.48 o
   2   4   3     3374.25     3446.43     26.32 o
   3   4   3      610.27      638.50     12.12 o
   4   4   3      590.91      605.75     11.08 o
   5   4   3       87.25      107.62     11.67 o
   6   4   3        6.47       17.69     27.11 o
  -6   5   3       26.90       32.86     20.45 o
  -5   5   3       19.09       29.62     14.17 o
  -4   5   3     1406.91     1394.15     21.12 o
  -3   5   3        1.22        1.53     15.75 o
  -2   5   3      486.00      437.53     23.96 o
  -1   5   3     5146.84     5111.82     14.63 o
   0   5   3      210.89      216.97     11.04 o
   1   5   3     2573.99     2567.53     32.32 o
   2   5   3     3501.13     3389.37     18.04 o
   3   5   3      172.05      152.31     12.84 o
   4   5   3        6.35        8.99     11.79 o
   5   5   3      138.66      141.20     11.97 o
   6   5   3        4.04       13.08     20.84 o
  -6   6   3       19.11       27.90     20.60 o
  -5   6   3       13.14       25.39     13.76 o
  -4   6   3       13.57       10.90     14.06 o
  -3   6   3      399.59      410.92     19.84 o
  -2   6   3      715.97      648.59     15.01 o
  -1   6   3     4169.90     4062.76     39.41 o
   0   6   3      809.10      745.90     14.22 o
   1   6   3      992.21     1075.26      8.32 o
   2   6   3     1033.43     1065.36     10.98 o
   3   6   3       61.55       56.76      5.87 o
   4   6   3      187.76      194.67     12.61 o
   5   6   3       13.74       12.66     11.46 o
   6   6   3       33.31       25.44     24.33 o
  -6   7   3        0.36       14.37     19.92 o
  -5   7   3        9.29       13.78     14.66 o
  -4   7   3     1326.83     1338.46     37.50 o
  -3   7   3        0.13        0.64     17.01 o
  -2   7   3     3009.71     2860.14     53.01 o
  -1   7   3     3239.13     3201.80     23.13 o
   0   7   3     2881.07     2830.38     20.29 o
   1   7   3      275.72      280.74      7.48 o
   2   7   3      294.60      285.78      7.15 o
   3   7   3      344.42      356.41     14.04 o
   4   7   3       16.05       26.70     11.44 o
   5   7   3       38.24       53.09     13.38 o
   6   7   3        4.06       -2.78     19.68 o
  -6   8   3        3.63       11.55     20.88 o
  -5   8   3       86.85       85.98     15.40 o
  -4   8   3     2878.90     2751.99     46.20 o
  -3   8   3      941.37      963.50     43.64 o
  -2   8   3     6200.41     6056.86     65.26 o
  -1   8   3      917.27      869.20     13.65 o
   0   8   3        0.17        1.24      9.59 o
   1   8   3     2630.20     2661.28     20.84 o
   2   8   3       63.82       58.58      6.64 o
   3   8   3       48.80       46.80      5.30 o
   4   8   3       52.50       50.20     12.21 o
   5   8   3      346.40      345.09     15.65 o
   6   8   3        0.74        1.36     24.81 o
  -6   9   3       16.28       33.26     17.40 o
  -5   9   3        8.61       14.61     15.14 o
  -4   9   3       60.10       57.77     16.63 o
  -3   9   3      705.65      698.15     37.07 o
  -2   9   3      843.20      829.89     15.70 o
  -1   9   3        3.00        4.93      9.03 o
   0   9   3     1868.93     1940.77     17.85 o
   1   9   3      300.38      344.00     12.72 o
   2   9   3      432.32      431.96     13.96 o
   3   9   3        0.60       11.13     11.22 o
   4   9   3      167.31      162.07     13.37 o
   5   9   3       94.31       77.24     15.50 o
  -5  10   3        1.47       19.95     15.83 o
  -4  10   3       70.16       96.99     17.31 o
  -3  10   3       62.26       63.88     21.33 o
  -2  10   3      452.34      439.79     12.36 o
  -1  10   3      427.16      399.60     12.33 o
   0  10   3     2079.01     2094.87     19.17 o
   1  10   3      205.17      207.38     12.87 o
   2  10   3       13.31       17.36     10.65 o
   3  10   3        0.13        3.96     14.74 o
   4  10   3      160.92      158.25     15.36 o
   5  10   3       13.93       10.97     16.42 o
  -5  11   3       10.99       15.64     16.41 o
  -4  11   3       49.41       43.46     15.96 o
  -3  11   3       52.99       62.18     14.89 o
  -2  11   3      469.85      439.35     12.51 o
  -1  11   3       30.76       29.85     10.77 o
   0  11   3      487.98      493.62     13.59 o
   1  11   3      540.26      544.04     14.51 o
   2  11   3       57.19       55.55     12.05 o
   3  11   3       55.95       44.24     14.58 o
   4  11   3       96.14      114.26     19.44 o
   5  11   3       17.11       26.98     15.69 o
  -5  12   3        1.11        6.66     18.67 o
  -4  12   3        2.29        3.11     16.23 o
  -3  12   3     7087.02     6610.05     95.74 o
  -2  12   3      408.36      414.63     13.11 o
  -1  12   3        0.09        7.96     11.36 o
   0  12   3       59.05       69.81      9.78 o
   1  12   3      661.62      648.95     15.74 o
   2  12   3      160.94      152.93     13.94 o
   3  12   3       26.95       30.19     13.97 o
   4  12   3       27.03       40.77     19.32 o
   5  12   3       17.11       22.22     17.36 o
  -5  13   3        0.05        6.96     24.27 o
  -4  13   3        4.84       15.39     16.75 o
  -3  13   3      488.56      436.34     18.58 o
  -2  13   3     1057.22     1059.93     22.80 o
  -1  13   3      161.99      157.86     12.46 o
   0  13   3       52.90       61.08     10.04 o
   1  13   3       83.65       81.58     13.48 o
   2  13   3      137.03      145.39     14.41 o
   3  13   3       27.78       41.45     15.33 o
   4  13   3      102.63       87.44     19.73 o
   5  13   3        5.23        4.99     18.15 o
  -4  14   3      116.65      112.03     25.20 o
  -3  14   3       32.42       39.96     23.67 o
  -2  14   3       29.69       43.59     14.33 o
  -1  14   3      181.84      157.87     17.65 o
   0  14   3        0.01        0.54     10.11 o
   1  14   3       79.59       78.67     13.86 o
   2  14   3       67.12       73.78     13.88 o
   3  14   3      345.89      339.40     17.04 o
   4  14   3       15.53       24.69     19.51 o
  -4  15   3      193.33      139.58     26.26 o
  -3  15   3      100.68       90.75     26.45 o
  -2  15   3      599.91      584.86     30.43 o
  -1  15   3       33.99       27.78     15.90 o
   0  15   3       23.53       21.83     13.65 o
   1  15   3      154.44      158.67     14.54 o
   2  15   3       29.01       17.05     18.49 o
   3  15   3       23.84       18.16     20.70 o
   4  15   3        4.98        8.51     24.90 o
  -4  16   3      324.10      296.32     31.32 o
  -3  16   3       48.54       33.97     22.01 o
  -2  16   3      703.93      692.60     31.62 o
  -1  16   3      542.58      541.63     26.49 o
   0  16   3      326.06      333.78     17.87 o
   1  16   3       80.52       75.90     14.48 o
   2  16   3        1.61        6.44     21.60 o
   3  16   3       83.74      120.32     20.82 o
   4  16   3        1.05        2.28     24.93 o
  -3  17   3        0.25       20.39     27.04 o
  -2  17   3      114.75      124.44     24.40 o
  -1  17   3      424.74      431.70     22.13 o
   0  17   3      197.37      192.59     16.72 o
   1  17   3      105.57      113.71     15.56 o
   2  17   3       90.96      101.38     22.12 o
   3  17   3       16.44       15.47     27.93 o
  -3  18   3       28.16       32.23     24.12 o
  -2  18   3        0.50       11.42     54.00 o
  -1  18   3        8.15        3.57     19.33 o
   0  18   3        7.32       10.01     15.84 o
   1  18   3      376.89      379.14     19.74 o
   2  18   3      103.61       90.15     24.40 o
   3  18   3       15.93       42.75     28.46 o
  -2  19   3       34.72       41.51     26.97 o
  -1  19   3      171.70      140.03     21.43 o
   0  19   3       62.34       48.08     18.34 o
   1  19   3        1.73        9.31     24.23 o
   2  19   3       49.81       73.40     28.43 o
  -1  20   3      748.75      707.26     35.64 o
   0  20   3      231.90      220.06     22.00 o
   1  20   3       18.81       38.53     25.87 o
  -6   0   4     1839.84     1693.50     56.52 o
  -4   0   4      215.08      228.23     14.20 o
  -2   0   4     6792.89     6828.04     27.45 o
   0   0   4    28193.70    27841.74    307.77 o
   2   0   4      333.19      322.24     10.70 o
   4   0   4      128.63      143.74     10.84 o
   6   0   4      570.66      519.53     40.82 o
  -6   1   4      229.49      209.54     25.69 o
  -5   1   4       36.54       28.59     19.41 o
  -4   1   4      160.15      158.56      9.62 o
  -3   1   4       42.10       42.88      7.11 o
  -2   1   4       99.87      106.12      6.13 o
  -1   1   4     2665.00     2504.39     23.75 o
   0   1   4     5795.61     5977.72     96.93 o
   1   1   4     2439.84     2328.72     15.60 o
   2   1   4        4.77        5.40      8.53 o
   3   1   4     1815.83     1929.99     15.65 o
   4   1   4        0.69        7.79      6.84 o
   5   1   4       89.55       96.30     13.91 o
   6   1   4       47.39       51.35     23.92 o
  -6   2   4       22.72       17.16     23.33 o
  -5   2   4       50.40       57.38     13.81 o
  -4   2   4      186.70      179.04      8.21 o
  -3   2   4      150.16      143.01      6.87 o
  -2   2   4       78.20       71.21      5.45 o
  -1   2   4      239.77      240.33      6.09 o
   0   2   4      116.22      116.17      8.10 o
   1   2   4      187.94      195.18      4.74 o
   2   2   4      522.52      579.30      8.01 o
   3   2   4     1202.73     1271.69     11.58 o
   4   2   4      243.85      247.22      9.22 o
   5   2   4       40.62       57.11     14.03 o
   6   2   4      129.25      140.73     29.19 o
  -6   3   4      212.37      228.05     25.71 o
  -5   3   4      174.60      179.90     16.93 o
  -4   3   4      110.24       98.56      6.90 o
  -3   3   4      137.81      132.06      7.14 o
  -2   3   4     8257.00     8109.28     83.66 o
  -1   3   4      134.78      160.11      5.56 o
   0   3   4      472.09      520.98     11.66 o
   1   3   4      571.10      554.14     10.85 o
   2   3   4     1024.93     1015.97     11.18 o
   3   3   4        5.48        6.51      5.10 o
   4   3   4      963.35      986.79     20.89 o
   5   3   4       15.82       23.21     11.92 o
   6   3   4        0.05       10.19     26.53 o
  -6   4   4      175.87      182.81     26.47 o
  -5   4   4     1084.68     1049.86     26.28 o
  -4   4   4      713.77      696.59     20.29 o
  -3   4   4      124.88      131.44      6.16 o
  -2   4   4     1503.99     1526.12     39.55 o
  -1   4   4     4522.27     4337.59     16.85 o
   0   4   4     1107.16     1102.04     13.42 o
   1   4   4       84.74       91.73      6.26 o
   2   4   4        0.57       -1.58      6.48 o
   3   4   4       68.28       84.46      8.97 o
   4   4   4       20.99       27.39      9.05 o
   5   4   4      175.94      161.22     12.72 o
   6   4   4       39.48       40.18     26.60 o
  -6   5   4      232.72      216.60     24.89 o
  -5   5   4      311.15      300.84     16.52 o
  -4   5   4      266.89      283.42     15.50 o
  -3   5   4       52.61       46.15      7.01 o
  -2   5   4        9.97        6.08      4.81 o
  -1   5   4      691.30      638.99      9.01 o
   0   5   4       23.30       17.17     11.44 o
   1   5   4        0.23        9.54      8.93 o
   2   5   4      353.10      421.62     10.02 o
   3   5   4       95.08       93.02      6.82 o
   4   5   4       31.24       34.54      9.29 o
   5   5   4      253.58      236.72     13.02 o
   6   5   4       23.21       28.20     23.12 o
  -6   6   4       19.11       26.16     24.95 o
  -5   6   4        0.28       -1.52     14.11 o
  -4   6   4      145.09      142.04     15.19 o
  -3   6   4       59.31       54.32      6.78 o
  -2   6   4        9.14        9.26      5.20 o
  -1   6   4      559.67      533.99     14.75 o
   0   6   4       83.08       87.42     11.23 o
   1   6   4     3409.54     3361.54     46.53 o
   2   6   4       16.67       31.51      8.38 o
   3   6   4       13.73       20.19      6.45 o
   4   6   4       23.66       31.44     11.98 o
   5   6   4      549.98      492.45     14.95 o
   6   6   4        0.03       20.74     26.98 o
  -6   7   4       74.77       81.58     26.71 o
  -5   7   4       36.04       34.45     14.84 o
  -4   7   4       39.96       39.40     17.17 o
  -3   7   4      955.40      853.47     28.99 o
  -2   7   4       96.45       85.10      5.26 o
  -1   7   4     2634.86     2605.87     16.60 o
   0   7   4        1.64       -0.66     10.13 o
   1   7   4     1152.17     1199.42     15.79 o
   2   7   4      237.89      233.00      7.70 o
   3   7   4      442.80      447.96     10.35 o
   4   7   4       28.59       28.51     11.87 o
   5   7   4      419.09      396.57     14.60 o
   6   7   4        0.10        6.86     26.62 o
  -6   8   4        6.53       17.88     25.79 o
  -5   8   4        5.74       14.38     16.17 o
  -4   8   4     2163.56     2050.33     29.93 o
  -3   8   4     1606.60     1487.61     62.89 o
  -2   8   4     2901.78     2673.97     35.99 o
  -1   8   4       14.51       16.48      9.97 o
   0   8   4      144.42      137.26     11.49 o
   1   8   4        2.34        2.81      5.88 o
   2   8   4       71.80       72.72      9.28 o
   3   8   4       35.29       28.60      7.62 o
   4   8   4      104.75       93.52     12.38 o
   5   8   4        3.81       10.63     12.43 o
   6   8   4        0.24        2.41     17.47 o
  -6   9   4       28.88       30.49     19.81 o
  -5   9   4      138.43      119.61     16.47 o
  -4   9   4       61.55       63.84     16.26 o
  -3   9   4      739.81      750.50     26.91 o
  -2   9   4        0.95        7.63      6.93 o
  -1   9   4        6.27        8.37     10.22 o
   0   9   4      715.59      750.35     15.50 o
   1   9   4     2090.73     2234.42     42.89 o
   2   9   4       73.07       77.41     10.11 o
   3   9   4      384.08      402.09     17.72 o
   4   9   4      134.57      138.82     13.12 o
   5   9   4       42.93       45.75     13.65 o
  -5  10   4       10.86       22.02     19.50 o
  -4  10   4      157.33      146.10     17.56 o
  -3  10   4       46.71       58.40     22.80 o
  -2  10   4       35.03       32.43      6.83 o
  -1  10   4        4.37        4.95     10.30 o
   0  10   4        2.18       -0.74     12.49 o
   1  10   4        3.96        6.17     13.18 o
   2  10   4      560.29      551.97     16.62 o
   3  10   4      511.63      534.21     18.67 o
   4  10   4       55.84       37.91     12.44 o
   5  10   4       83.80       79.12     16.04 o
  -5  11   4        0.13        0.55     18.46 o
  -4  11   4        2.31       10.30     16.54 o
  -3  11   4      294.85      260.65     23.51 o
  -2  11   4       16.90       17.49     13.58 o
  -1  11   4      634.86      631.73     14.89 o
   0  11   4      242.42      243.73     14.34 o
   1  11   4        5.52       11.49     13.12 o
   2  11   4      119.96      115.19     12.86 o
   3  11   4      165.47      174.54     24.19 o
   4  11   4        0.14       -1.34     17.97 o
   5  11   4        5.59        9.96     16.92 o
  -5  12   4       71.42      115.63     24.76 o
  -4  12   4        0.11       -1.08     22.75 o
  -3  12   4      588.20      639.83     35.83 o
  -2  12   4      803.23      776.20     25.22 o
  -1  12   4       32.72       26.28     11.67 o
   0  12   4        1.38       12.14     14.31 o
   1  12   4       23.47       19.53     13.30 o
   2  12   4      130.38      141.51     13.75 o
   3  12   4       39.51       10.97     22.63 o
   4  12   4        0.78       10.94     17.60 o
   5  12   4        5.88        8.79     17.01 o
  -5  13   4        4.92       24.62     25.83 o
  -4  13   4       18.50       36.72     23.81 o
  -3  13   4        0.19       10.55     20.81 o
  -2  13   4      310.32      300.99     17.60 o
  -1  13   4      331.60      330.67     14.69 o
   0  13   4      382.77      380.83     13.50 o
   1  13   4       69.90       82.03     15.18 o
   2  13   4       32.91       38.14     15.44 o
   3  13   4       33.22       24.32     16.53 o
   4  13   4       26.18       19.41     18.81 o
   5  13   4       15.05       27.93     19.62 o
  -4  14   4        2.04        1.15     24.34 o
  -3  14   4      332.69      305.70     27.32 o
  -2  14   4      257.25      247.31     17.02 o
  -1  14   4        0.86       -2.43     12.34 o
   0  14   4       17.13       16.46     11.20 o
   1  14   4        7.29        8.82     14.91 o
   2  14   4       29.68       32.57     15.78 o
   3  14   4      142.69      144.35     19.41 o
   4  14   4      105.31      117.28     21.00 o
  -4  15   4       68.89       71.60     25.05 o
  -3  15   4        0.04       -1.69     21.15 o
  -2  15   4       45.04       47.68     21.18 o
  -1  15   4      191.24      196.09     13.14 o
   0  15   4      101.17      103.95     11.88 o
   1  15   4        0.03        3.29     14.85 o
   2  15   4        9.74       19.98     22.82 o
   3  15   4        0.29       11.76     22.53 o
   4  15   4       15.14       25.09     26.55 o
  -4  16   4      147.34      152.65     28.65 o
  -3  16   4        3.76        1.83     30.36 o
  -2  16   4      887.65      871.81     34.35 o
  -1  16   4      175.29      161.84     27.18 o
   0  16   4       38.49       36.62     15.70 o
   1  16   4       20.27       30.03     15.80 o
   2  16   4      575.93      565.79     29.41 o
   3  16   4        0.09       18.86     27.30 o
   4  16   4      177.42      172.59     26.06 o
  -3  17   4        0.04        4.63     23.41 o
  -2  17   4       63.91       47.08     24.79 o
  -1  17   4      440.32      366.33     26.52 o
   0  17   4       15.47       18.56     15.61 o
   1  17   4        0.09       -4.68     16.63 o
   2  17   4       52.16       48.77     26.03 o
   3  17   4       46.62       58.25     26.45 o
  -3  18   4        7.72       11.60     27.74 o
  -2  18   4       56.83       64.00     26.81 o
  -1  18   4      167.98      171.36     20.70 o
   0  18   4        3.39        6.66     18.04 o
   1  18   4       36.06       28.59     17.05 o
   2  18   4       61.34       82.83     27.07 o
   3  18   4        0.17       36.14     28.86 o
  -2  19   4        1.77       -3.00     24.09 o
  -1  19   4        0.03       12.82     19.16 o
   0  19   4      195.12      205.81     21.49 o
   1  19   4       29.42       24.91     21.96 o
   2  19   4       35.96       46.77     29.28 o
  -1  20   4      231.13      217.53     27.66 o
   0  20   4       51.37       55.23     22.28 o
   1  20   4      190.54      225.62     32.31 o
  -5   0   5      299.70      329.52     36.88 o
  -3   0   5     1967.44     2116.17     24.62 o
  -1   0   5     3081.18     3125.09     18.26 o
   1   0   5      290.10      358.84     21.43 o
   3   0   5     1167.89     1256.01     15.47 o
   5   0   5        0.01       -3.39     31.44 o
  -6   1   5      759.57      706.17     31.82 o
  -5   1   5      165.86      166.13     21.53 o
  -4   1   5      176.11      179.88     10.09 o
  -3   1   5      547.81      578.14     12.31 o
  -2   1   5       20.91       38.06      5.84 o
  -1   1   5       94.60      104.10      5.98 o
   0   1   5     2341.68     2150.23     24.78 o
   1   1   5     1249.59     1234.56     10.64 o
   2   1   5       36.92       38.08      5.75 o
   3   1   5       32.77       39.36      6.52 o
   4   1   5      161.37      158.10      8.61 o
   5   1   5        3.63       11.31     15.66 o
   6   1   5       26.83       36.44     23.62 o
  -6   2   5      152.37      112.12     24.02 o
  -5   2   5       96.53       98.81     14.43 o
  -4   2   5        7.86       12.01      8.63 o
  -3   2   5       14.46       12.29      5.49 o
  -2   2   5      128.67      142.89      6.52 o
  -1   2   5     1417.48     1378.12      9.48 o
   0   2   5     2054.54     1870.65     12.73 o
   1   2   5      367.70      370.28      9.66 o
   2   2   5      771.34      834.24      9.32 o
   3   2   5       98.22      112.59      9.35 o
   4   2   5       53.56       63.21      8.02 o
   5   2   5       75.16       86.75     17.86 o
   6   2   5       94.35      110.99     29.04 o
  -6   3   5       92.35      123.09     23.90 o
  -5   3   5      676.16      651.15     22.31 o
  -4   3   5       95.72       94.43      8.21 o
  -3   3   5      125.61      137.21      8.45 o
  -2   3   5       10.41       14.82      6.40 o
  -1   3   5       88.37       96.50      5.53 o
   0   3   5        9.53       15.81      6.20 o
   1   3   5      401.95      423.76      6.35 o
   2   3   5     1027.75     1046.32     13.49 o
   3   3   5      830.03      835.61     12.46 o
   4   3   5      754.01      787.68     15.39 o
   5   3   5       77.15       70.99     13.75 o
   6   3   5        0.50       16.72     26.92 o
  -6   4   5        4.13        0.99     24.48 o
  -5   4   5      117.15      118.93     16.06 o
  -4   4   5      401.10      433.94     17.67 o
  -3   4   5       80.73       82.68      8.10 o
  -2   4   5       86.82      116.74      6.56 o
  -1   4   5      418.66      369.96      7.90 o
   0   4   5       27.15       40.86      8.12 o
   1   4   5      525.43      519.31      7.18 o
   2   4   5     1957.13     2107.65     36.25 o
   3   4   5        6.37        8.72      9.03 o
   4   4   5        3.49        0.98      9.03 o
   5   4   5      102.42       78.93     14.93 o
   6   4   5        2.53       11.29     25.67 o
  -6   5   5       52.55       47.90     23.69 o
  -5   5   5      312.71      291.77     18.13 o
  -4   5   5      331.04      346.74     18.68 o
  -3   5   5      487.69      472.87     15.77 o
  -2   5   5     1599.66     1565.07     25.08 o
  -1   5   5     7901.58     7870.22     45.90 o
   0   5   5     2395.21     2333.51     19.70 o
   1   5   5      103.31       97.49      9.65 o
   2   5   5     2654.26     2833.69     33.04 o
   3   5   5       38.83       36.72      7.33 o
   4   5   5       75.35       84.09      9.60 o
   5   5   5       62.45       60.90     15.34 o
   6   5   5       13.24        5.46     23.61 o
  -6   6   5       27.98       35.41     22.97 o
  -5   6   5      106.05      117.09     17.94 o
  -4   6   5       61.96       70.34     17.66 o
  -3   6   5       10.25       17.14      4.73 o
  -2   6   5       16.89       16.94      6.91 o
  -1   6   5      670.64      694.51      9.93 o
   0   6   5     2832.36     2734.34     62.88 o
   1   6   5        0.98        0.56      9.91 o
   2   6   5       11.44       24.78      8.95 o
   3   6   5      348.53      372.22      9.79 o
   4   6   5       58.58       57.93     11.18 o
   5   6   5        0.02        1.76     12.97 o
   6   6   5        0.73        9.84     27.66 o
  -6   7   5        0.17        5.44     24.62 o
  -5   7   5       14.57       13.97     16.15 o
  -4   7   5      183.95      186.94     23.05 o
  -3   7   5       96.04       88.24      6.09 o
  -2   7   5      369.37      376.67     11.68 o
  -1   7   5      678.16      743.73     11.75 o
   0   7   5      989.87      971.07     29.66 o
   1   7   5       31.21       41.93     10.95 o
   2   7   5      355.39      364.57     11.37 o
   3   7   5        7.94       13.60      8.00 o
   4   7   5      116.04      131.35     11.64 o
   5   7   5      168.46      157.82     13.94 o
   6   7   5       21.31       30.51     28.30 o
  -6   8   5      150.57      194.38     31.54 o
  -5   8   5        0.19       -2.59     18.21 o
  -4   8   5       59.06       59.60     21.11 o
  -3   8   5       36.48       42.79     10.27 o
  -2   8   5        4.46        9.00      6.01 o
  -1   8   5     1678.97     1786.25     32.23 o
   0   8   5      577.79      564.97     18.65 o
   1   8   5     2016.31     2054.89     21.78 o
   2   8   5       61.86       61.37      9.95 o
   3   8   5       88.09       87.94      9.31 o
   4   8   5      199.75      169.11     13.05 o
   5   8   5        6.13       13.57     13.65 o
  -5   9   5       10.40       16.65     18.06 o
  -4   9   5      649.23      649.87     27.11 o
  -3   9   5      246.75      229.63     12.41 o
  -2   9   5      240.43      249.68     10.28 o
  -1   9   5      647.38      618.69     14.16 o
   0   9   5      672.94      700.16     15.26 o
   1   9   5     1847.92     1938.94     33.69 o
   2   9   5      102.22      102.16      9.79 o
   3   9   5       81.86      109.69     15.37 o
   4   9   5       14.23        7.34     11.80 o
   5   9   5       35.76       43.16     14.73 o
  -5  10   5       12.88       20.66     18.36 o
  -4  10   5      124.41      155.39     42.86 o
  -3  10   5      773.58      793.64     28.94 o
  -2  10   5        0.52        9.93      8.92 o
  -1  10   5        6.05       17.36     11.06 o
   0  10   5       15.78       24.22     12.47 o
   1  10   5       44.76       58.50     13.60 o
   2  10   5        1.47        8.55      9.35 o
   3  10   5        9.46       17.77     14.54 o
   4  10   5       17.48       19.48     12.37 o
   5  10   5       16.20       23.98     14.47 o
  -5  11   5      261.27      304.37     24.27 o
  -4  11   5       44.17       54.99     23.74 o
  -3  11   5      148.68      170.39     22.77 o
  -2  11   5      336.08      324.62     13.89 o
  -1  11   5       75.86       83.95     12.15 o
   0  11   5     1617.49     1685.08     22.34 o
   1  11   5       96.67       95.57     13.20 o
   2  11   5       88.75       84.31     14.55 o
   3  11   5       71.55       92.24     21.05 o
   4  11   5        0.29       12.62     14.21 o
   5  11   5        1.75        1.50     19.06 o
  -5  12   5       27.47       43.07     25.36 o
  -4  12   5       35.97       37.73     24.22 o
  -3  12   5       38.53       24.32     23.39 o
  -2  12   5        0.00        2.19     14.65 o
  -1  12   5       18.93       27.78     11.96 o
   0  12   5      151.47      178.03     14.96 o
   1  12   5      230.99      241.22     15.49 o
   2  12   5       19.59       29.60     15.17 o
   3  12   5      587.51      518.38     31.35 o
   4  12   5      106.23       94.43     19.39 o
   5  12   5       16.02       23.54     22.48 o
  -5  13   5       38.25       52.32     25.96 o
  -4  13   5        8.60       11.75     22.09 o
  -3  13   5      156.79      167.85     24.07 o
  -2  13   5       60.45       79.88     15.83 o
  -1  13   5        0.00        4.67     12.82 o
   0  13   5      954.91      937.09     21.03 o
   1  13   5      381.59      379.33     16.49 o
   2  13   5      130.39      140.32     15.94 o
   3  13   5        4.03       32.78     23.68 o
   4  13   5       30.90       30.39     18.59 o
  -4  14   5      150.86      129.20     26.99 o
  -3  14   5       51.57       33.51     22.29 o
  -2  14   5      108.04      111.34     16.15 o
  -1  14   5       12.82       20.29     12.76 o
   0  14   5       11.88       16.91     11.75 o
   1  14   5       49.91       55.75     14.76 o
   2  14   5       12.28       24.38     15.34 o
   3  14   5       19.47       36.39     21.59 o
   4  14   5       80.34       68.40     19.09 o
  -4  15   5      265.06      269.48     30.59 o
  -3  15   5      101.14      129.83     27.28 o
  -2  15   5       76.07       78.47     24.08 o
  -1  15   5       14.02       14.60     12.20 o
   0  15   5       62.53       54.73     11.96 o
   1  15   5      271.26      242.16     16.52 o
   2  15   5       44.66       47.10     25.05 o
   3  15   5        0.01       16.73     17.71 o
   4  15   5       28.56       48.30     27.17 o
  -4  16   5      145.48      133.83     25.91 o
  -3  16   5       33.20       54.06     25.18 o
  -2  16   5      119.24       87.29     24.93 o
  -1  16   5       25.20       33.93     12.61 o
   0  16   5       62.48       79.46     18.80 o
   1  16   5      162.69      124.15     16.08 o
   2  16   5      464.79      421.57     29.29 o
   3  16   5        0.87       32.83     26.33 o
  -3  17   5       18.62        8.90     23.92 o
  -2  17   5      119.10      116.37     24.02 o
  -1  17   5       95.36       86.04     19.60 o
   0  17   5        0.72       -1.48     17.33 o
   1  17   5       56.97       55.39     16.66 o
   2  17   5        8.62        9.00     27.00 o
   3  17   5       13.64       32.89     25.31 o
  -3  18   5       27.46       55.36     28.89 o
  -2  18   5        0.29       -4.72     22.59 o
  -1  18   5       91.50      105.51     21.92 o
   0  18   5       10.31       22.10     20.05 o
   1  18   5       27.87       17.47     16.77 o
   2  18   5        0.91       14.70     26.03 o
  -2  19   5      169.63      155.20     27.95 o
  -1  19   5       30.65       50.72     20.98 o
   0  19   5       35.06       37.22     20.21 o
   1  19   5        1.76       -5.58     20.50 o
   2  19   5       99.28      114.33     30.11 o
  -1  20   5        0.62       18.27     27.43 o
   0  20   5       20.85       16.41     20.24 o
   1  20   5      197.20      182.67     30.45 o
  -6   0   6     2414.08     2239.61     64.50 o
  -4   0   6      502.82      494.87     18.65 o
  -2   0   6     8401.17     8704.20     86.86 o
   0   0   6      242.53      240.33     20.05 o
   2   0   6      115.64       99.33     13.83 o
   4   0   6       53.20       56.95     10.68 o
   6   0   6       47.20       64.26     35.83 o
  -6   1   6       31.29       36.28     23.69 o
  -5   1   6      397.40      372.75     25.53 o
  -4   1   6      222.32      217.78     10.70 o
  -3   1   6      110.24      121.76      7.41 o
  -2   1   6     7585.67     7606.89     21.61 o
  -1   1   6      600.67      638.60      9.94 o
   0   1   6        7.94       17.71      8.02 o
   1   1   6     2238.99     2136.94     30.99 o
   2   1   6       80.07       80.61      6.11 o
   3   1   6      952.92      966.22     16.36 o
   4   1   6       54.80       52.51      8.16 o
   5   1   6      303.65      313.77     20.78 o
   6   1   6      142.67      127.57     27.46 o
  -6   2   6       22.11       23.74     24.86 o
  -5   2   6       15.09       14.03     13.53 o
  -4   2   6      166.36      160.04     10.54 o
  -3   2   6      268.44      263.50      7.78 o
  -2   2   6       13.71        7.24      6.34 o
  -1   2   6      811.06      838.76      8.56 o
   0   2   6      656.49      682.60     11.57 o
   1   2   6     6867.52     6732.90    173.32 o
   2   2   6       16.47       10.67      4.47 o
   3   2   6       79.22       76.54     10.84 o
   4   2   6      168.35      176.64      8.61 o
   5   2   6        0.83       20.40     17.09 o
   6   2   6       93.80       84.74     29.50 o
  -6   3   6      103.48      137.52     35.67 o
  -5   3   6      478.59      470.22     18.47 o
  -4   3   6       81.73       92.01      9.37 o
  -3   3   6     2122.97     2163.57     20.13 o
  -2   3   6      507.93      467.61      8.20 o
  -1   3   6     4852.09     4844.79     17.08 o
   0   3   6      952.36      871.66     11.45 o
   1   3   6      650.65      635.88      5.71 o
   2   3   6     2077.38     1998.88     29.24 o
   3   3   6        6.98       17.12      9.90 o
   4   3   6        8.09        9.05     10.09 o
   5   3   6      223.28      253.30     15.68 o
   6   3   6       17.98       10.53     25.99 o
  -6   4   6        5.65       13.04     22.31 o
  -5   4   6      258.38      266.80     17.04 o
  -4   4   6      451.22      488.30     18.73 o
  -3   4   6      563.61      557.33     13.07 o
  -2   4   6     1985.05     2233.98     20.26 o
  -1   4   6     3738.60     3823.45     37.76 o
   0   4   6      267.75      281.91     11.31 o
   1   4   6       40.04       42.07      5.94 o
   2   4   6      604.66      643.02      9.20 o
   3   4   6      187.43      210.65     10.21 o
   4   4   6       25.30       33.13     10.25 o
   5   4   6       65.14       71.30     15.30 o
   6   4   6        8.06       14.71     27.26 o
  -6   5   6       23.46       27.63     24.89 o
  -5   5   6      135.75      135.65     17.61 o
  -4   5   6        7.65       19.13     14.91 o
  -3   5   6      442.64      457.86     12.14 o
  -2   5   6      826.75      811.33     11.61 o
  -1   5   6      754.09      784.97     10.32 o
   0   5   6     1286.87     1191.14     16.29 o
   1   5   6     1115.30     1130.31     14.05 o
   2   5   6        1.62        2.08      6.98 o
   3   5   6       43.88       54.91      9.03 o
   4   5   6       20.94       15.07      9.22 o
   5   5   6       51.07       39.91     14.76 o
   6   5   6        0.02       13.30     23.30 o
  -6   6   6        7.64       10.02     25.52 o
  -5   6   6       19.03       17.61     17.08 o
  -4   6   6        5.99       13.22     15.32 o
  -3   6   6       52.19       52.09      9.30 o
  -2   6   6      306.76      327.44      9.92 o
  -1   6   6      426.35      433.71      7.57 o
   0   6   6      914.10      852.65     15.83 o
   1   6   6        1.23        5.32      8.99 o
   2   6   6      542.46      591.01     14.20 o
   3   6   6       36.01       37.77      7.69 o
   4   6   6       35.96       30.38      9.94 o
   5   6   6       27.16       36.05     15.51 o
   6   6   6       42.63       49.14     26.79 o
  -6   7   6       16.99       33.50     26.41 o
  -5   7   6      223.97      254.34     19.96 o
  -4   7   6     1740.26     1712.29     35.52 o
  -3   7   6        8.93       12.20     19.79 o
  -2   7   6      632.12      667.05     20.34 o
  -1   7   6     1141.11     1064.63     20.20 o
   0   7   6        1.06        2.60     14.79 o
   1   7   6      413.76      396.36     13.37 o
   2   7   6       40.29       38.06      9.82 o
   3   7   6      116.80      115.48      9.04 o
   4   7   6       56.87       56.46     11.66 o
   5   7   6       69.25       78.04     13.95 o
  -6   8   6       38.90       52.50     27.31 o
  -5   8   6       43.32       54.22     18.88 o
  -4   8   6      786.38      747.11     30.93 o
  -3   8   6      147.90      154.29     12.52 o
  -2   8   6       31.88       33.25      9.48 o
  -1   8   6     2271.76     2368.63     40.61 o
   0   8   6      559.65      586.88     16.55 o
   1   8   6      140.45      154.53     12.44 o
   2   8   6      210.36      211.99     11.39 o
   3   8   6       38.93       43.23      9.05 o
   4   8   6        1.16        8.87     10.84 o
   5   8   6       35.25       37.20     13.63 o
  -5   9   6        2.79       17.62     18.59 o
  -4   9   6      305.84      294.20     23.40 o
  -3   9   6      880.29      920.92     20.10 o
  -2   9   6       52.31       60.46      8.89 o
  -1   9   6      744.62      716.60     16.71 o
   0   9   6     1444.45     1470.85     30.01 o
   1   9   6      129.64      124.93      7.25 o
   2   9   6       31.78       37.24     10.12 o
   3   9   6        0.03        7.62     14.88 o
   4   9   6      535.03      453.21     13.82 o
   5   9   6       33.40       54.48     15.84 o
  -5  10   6       21.14       25.10     18.52 o
  -4  10   6        8.18       17.05     22.11 o
  -3  10   6      248.20      250.63     24.19 o
  -2  10   6       76.37       89.87     10.18 o
  -1  10   6      778.47      766.99     16.13 o
   0  10   6       91.51       94.10     14.55 o
   1  10   6       55.73       46.99      6.29 o
   2  10   6       12.05       19.51     10.01 o
   3  10   6       75.35       93.96     15.56 o
   4  10   6        4.70       13.44     12.11 o
   5  10   6       14.24       22.56     19.90 o
  -5  11   6        0.21        8.36     21.15 o
  -4  11   6      159.80      190.63     26.62 o
  -3  11   6     1800.26     1704.56     35.36 o
  -2  11   6      123.13      124.68     10.82 o
  -1  11   6      107.11      107.67     13.02 o
   0  11   6      181.31      176.31     16.86 o
   1  11   6      132.40      143.76     14.08 o
   2  11   6        0.96       11.79     14.77 o
   3  11   6      128.97      135.28     23.20 o
   4  11   6      138.37      154.44     16.01 o
   5  11   6       17.30       10.99     19.07 o
  -5  12   6       65.72       96.04     26.35 o
  -4  12   6        0.04       20.35     21.72 o
  -3  12   6       10.35       16.62     22.25 o
  -2  12   6        0.02        6.14     10.53 o
  -1  12   6        9.98       10.56     12.61 o
   0  12   6     1195.35     1210.99     27.57 o
   1  12   6      400.23      418.98     17.00 o
   2  12   6      186.39      207.89     16.81 o
   3  12   6        4.23       26.44     21.19 o
   4  12   6        4.11       17.85     18.62 o
   5  12   6        4.03       14.81     20.27 o
  -5  13   6       33.57       74.99     23.19 o
  -4  13   6       64.68       52.15     26.33 o
  -3  13   6      568.93      573.57     30.15 o
  -2  13   6        4.67        4.45     10.54 o
  -1  13   6       19.13       23.83     13.36 o
   0  13   6        8.61       14.44     17.57 o
   1  13   6      111.30      117.60     15.39 o
   2  13   6       64.77       71.73     15.03 o
   3  13   6      433.64      411.87     26.24 o
   4  13   6       39.47       40.41     19.86 o
  -4  14   6      274.73      228.38     26.34 o
  -3  14   6        9.43       22.74     25.16 o
  -2  14   6        0.01       14.56     16.03 o
  -1  14   6        3.16        9.45     12.47 o
   0  14   6      178.80      191.50     18.66 o
   1  14   6       22.03       26.59     14.96 o
   2  14   6       76.35       71.78     16.34 o
   3  14   6        2.62       13.31     24.83 o
   4  14   6       16.71       26.33     18.86 o
  -4  15   6       49.34       53.74     27.72 o
  -3  15   6       43.44       75.32     24.43 o
  -2  15   6      299.38      287.41     19.51 o
  -1  15   6       65.88       62.84     13.17 o
   0  15   6       18.46       23.68     12.24 o
   1  15   6       91.08       75.57     15.29 o
   2  15   6       21.77       25.25     24.18 o
   3  15   6       30.93       59.42     27.57 o
   4  15   6        1.55       15.14     20.41 o
  -4  16   6       56.24       58.23     26.46 o
  -3  16   6        0.07        1.93     23.95 o
  -2  16   6       75.93       97.63     24.87 o
  -1  16   6        0.60        0.76     13.12 o
   0  16   6       90.47       80.79     18.65 o
   1  16   6      186.48      172.49     17.63 o
   2  16   6      101.30      134.58     26.74 o
   3  16   6       61.23       58.84     26.20 o
  -3  17   6       11.95       30.37     25.58 o
  -2  17   6      117.18      112.45     26.32 o
  -1  17   6       63.95       53.90     18.19 o
   0  17   6       15.66       15.71     19.13 o
   1  17   6       45.82       50.69     17.22 o
   2  17   6      821.25      833.79     35.64 o
   3  17   6        1.00        8.46     23.22 o
  -3  18   6       42.55       61.32     28.85 o
  -2  18   6        0.79        6.26     25.08 o
  -1  18   6        2.03       10.30     18.76 o
   0  18   6      101.37      114.10     20.48 o
   1  18   6        7.62        7.29     16.44 o
   2  18   6       46.79       49.78     28.64 o
  -2  19   6        0.24        9.36     27.93 o
  -1  19   6      131.48      148.33     21.22 o
   0  19   6        1.40        1.57     18.78 o
   1  19   6       21.41       16.92     19.50 o
   2  19   6       10.56       12.05     28.40 o
  -1  20   6        7.38       32.85     27.96 o
   0  20   6       47.03       19.41     21.93 o
  -5   0   7       87.28       93.48     22.04 o
  -3   0   7       33.12       44.46     12.38 o
  -1   0   7     2000.52     1866.54     31.48 o
   1   0   7      951.44      945.43     27.91 o
   3   0   7      473.40      456.13     12.74 o
   5   0   7        8.45       20.33     21.68 o
  -6   1   7      146.11      157.58     27.56 o
  -5   1   7       13.02       29.28     22.44 o
  -4   1   7      175.57      187.20     10.74 o
  -3   1   7      656.73      656.94     12.97 o
  -2   1   7     1085.29     1071.57     15.42 o
  -1   1   7      283.10      282.83     10.17 o
   0   1   7      717.62      779.99     12.85 o
   1   1   7        0.00        4.98      4.03 o
   2   1   7      333.27      274.99     27.80 o
   3   1   7      165.31      163.53      7.49 o
   4   1   7      202.79      224.01     12.73 o
   5   1   7       37.97       43.58     19.21 o
   6   1   7       23.09       19.68     29.25 o
  -6   2   7        4.45        2.88     20.40 o
  -5   2   7       37.18       36.04     14.24 o
  -4   2   7      220.53      231.88     11.57 o
  -3   2   7     1105.72     1136.57     16.02 o
  -2   2   7       70.79       75.33      7.44 o
  -1   2   7     2281.78     2286.73     27.15 o
   0   2   7    13050.85    13412.24    117.80 o
   1   2   7     3476.24     3762.96     58.34 o
   2   2   7      329.71      326.66      8.39 o
   3   2   7       12.84       12.81      6.89 o
   4   2   7      407.26      408.16     10.83 o
   5   2   7      914.21      944.21     25.77 o
   6   2   7      143.00      158.69     30.75 o
  -6   3   7        0.29       15.88     22.64 o
  -5   3   7        8.44       20.87     15.18 o
  -4   3   7       54.62       64.98      9.86 o
  -3   3   7      515.46      469.94     14.26 o
  -2   3   7     1089.75     1254.34     11.93 o
  -1   3   7       10.39       18.53      7.84 o
   0   3   7     2113.60     2107.57     36.23 o
   1   3   7      925.54      977.08     20.81 o
   2   3   7      158.82      152.01      8.83 o
   3   3   7       94.06       82.36      8.21 o
   4   3   7        8.05       11.99     10.55 o
   5   3   7        0.38        4.25     17.92 o
   6   3   7      114.18      129.37     25.92 o
  -6   4   7       12.00       18.43     24.36 o
  -5   4   7      676.33      704.73     22.15 o
  -4   4   7       79.09       92.85     16.76 o
  -3   4   7      705.96      694.93     20.85 o
  -2   4   7     1973.82     1966.79     18.73 o
  -1   4   7     2679.69     2806.88     17.76 o
   0   4   7       54.30       58.30      9.74 o
   1   4   7       13.57       17.69      4.35 o
   2   4   7      436.93      422.51     10.68 o
   3   4   7        7.14       10.44      9.16 o
   4   4   7       82.75       86.28     11.20 o
   5   4   7       18.53       22.98     14.99 o
   6   4   7       42.94       78.54     29.72 o
  -6   5   7       77.97       72.97     24.08 o
  -5   5   7      526.28      531.37     20.77 o
  -4   5   7      364.05      364.03     19.35 o
  -3   5   7       40.59       38.71     10.24 o
  -2   5   7      597.40      675.38     12.03 o
  -1   5   7      233.59      241.87      9.00 o
   0   5   7      668.03      644.20     14.01 o
   1   5   7      799.17      818.33     15.09 o
   2   5   7     1039.42     1078.63     22.69 o
   3   5   7        4.21        7.71      8.81 o
   4   5   7       58.97       62.41     11.42 o
   5   5   7      516.96      434.39     17.91 o
   6   5   7        0.68       -5.03     24.61 o
  -6   6   7        5.81        7.65     25.38 o
  -5   6   7       17.07       24.31     17.59 o
  -4   6   7      800.71      793.96     23.40 o
  -3   6   7      107.86      117.63     21.17 o
  -2   6   7      619.20      600.97     12.08 o
  -1   6   7      321.63      326.59      8.96 o
   0   6   7        1.91        2.02     11.27 o
   1   6   7      581.61      604.63     12.35 o
   2   6   7     3772.55     3913.40     28.16 o
   3   6   7       14.21       19.91      8.10 o
   4   6   7      145.11      138.73     10.77 o
   5   6   7       93.56       85.11     15.99 o
  -6   7   7        0.00       -2.63     26.21 o
  -5   7   7       12.98       23.49     16.89 o
  -4   7   7       58.73       58.09     20.79 o
  -3   7   7     1456.79     1472.82     31.06 o
  -2   7   7      370.14      347.29     11.37 o
  -1   7   7      618.07      660.55     10.85 o
   0   7   7      174.77      158.50     13.26 o
   1   7   7        3.18        2.45      9.53 o
   2   7   7      744.60      772.32     15.20 o
   3   7   7       87.38      101.75      9.24 o
   4   7   7       44.65       37.85     11.67 o
   5   7   7       57.29       42.66     16.65 o
  -6   8   7        9.36       26.01     26.16 o
  -5   8   7       15.59       22.76     18.78 o
  -4   8   7        0.09       12.46     21.76 o
  -3   8   7        5.17       -4.29     20.20 o
  -2   8   7      385.28      400.46     16.74 o
  -1   8   7      630.10      636.01     17.88 o
   0   8   7     1074.39     1096.11     26.91 o
   1   8   7       87.63       83.06     11.95 o
   2   8   7      108.65      125.11     10.40 o
   3   8   7      363.04      380.42     11.21 o
   4   8   7       70.97       60.15     12.07 o
   5   8   7        2.90        6.37     15.74 o
  -5   9   7       69.63       62.54     19.73 o
  -4   9   7      169.32      161.02     22.06 o
  -3   9   7       12.75       21.90     13.13 o
  -2   9   7       25.82       29.64      9.22 o
  -1   9   7        1.66        7.27      7.21 o
   0   9   7      473.99      455.29     16.69 o
   1   9   7      625.30      614.49     16.93 o
   2   9   7       84.08       98.10     10.82 o
   3   9   7      197.14      188.33     12.37 o
   4   9   7      848.31      759.02     17.76 o
   5   9   7       15.87       11.90     16.28 o
  -5  10   7      104.67      103.49     19.24 o
  -4  10   7        1.86       12.19     22.83 o
  -3  10   7      270.56      277.11     25.23 o
  -2  10   7       30.75       30.06      9.95 o
  -1  10   7        4.14       11.01      7.39 o
   0  10   7        2.82       12.36     14.78 o
   1  10   7      305.94      296.21      8.13 o
   2  10   7       36.49       37.52     10.39 o
   3  10   7      732.40      684.87     19.11 o
   4  10   7        1.50        4.31     13.97 o
   5  10   7        4.90       14.21     21.49 o
  -5  11   7        7.52       29.96     23.84 o
  -4  11   7        1.37        1.88     20.97 o
  -3  11   7       20.69       41.68     22.91 o
  -2  11   7     1019.50     1035.32     15.75 o
  -1  11   7       24.10       26.29     11.29 o
   0  11   7     1235.47     1314.54     23.88 o
   1  11   7       24.75       27.80     13.60 o
   2  11   7        6.24        8.07     14.42 o
   3  11   7        5.15       11.98     20.75 o
   4  11   7        0.54        1.65     19.06 o
   5  11   7       31.38       50.24     20.68 o
  -5  12   7      110.83      115.41     26.37 o
  -4  12   7       15.65       32.46     24.76 o
  -3  12   7      279.75      263.27     26.70 o
  -2  12   7        2.17       10.32     11.03 o
  -1  12   7        2.30        8.04     13.53 o
   0  12   7      135.86      146.74     18.17 o
   1  12   7      270.55      284.11     16.44 o
   2  12   7       19.52       37.84     15.26 o
   3  12   7      276.09      291.60     28.39 o
   4  12   7        0.05       17.28     15.38 o
   5  12   7        6.13       27.06     21.76 o
  -5  13   7        5.02       21.85     24.22 o
  -4  13   7       19.78       34.92     24.35 o
  -3  13   7        0.00       12.98     22.46 o
  -2  13   7       88.49       78.90     11.10 o
  -1  13   7      140.71      130.46     14.24 o
   0  13   7      128.41      161.04     18.51 o
   1  13   7      189.17      186.53     16.40 o
   2  13   7      200.91      208.46     17.53 o
   3  13   7      912.40      859.67     72.80 o
   4  13   7       33.44       62.29     19.02 o
  -4  14   7        2.98       13.97     26.25 o
  -3  14   7       32.14       44.71     22.38 o
  -2  14   7        4.20        1.34     12.93 o
  -1  14   7       88.62       84.25     13.19 o
   0  14   7      178.43      196.02     19.15 o
   1  14   7      151.45      152.52     15.32 o
   2  14   7        5.77       18.06     22.19 o
   3  14   7        1.19       23.08     25.31 o
   4  14   7      121.17      120.46     20.00 o
  -4  15   7       19.34       16.74     26.80 o
  -3  15   7        8.48       17.34     23.74 o
  -2  15   7       22.89       25.48     13.98 o
  -1  15   7        4.11       11.62     13.32 o
   0  15   7      207.59      229.77     19.35 o
   1  15   7      217.15      226.74     16.95 o
   2  15   7       30.85       44.90     22.08 o
   3  15   7        0.50       17.26     25.41 o
   4  15   7       49.57       62.29     22.38 o
  -3  16   7        0.36       14.26     25.96 o
  -2  16   7        0.01       25.20     24.79 o
  -1  16   7      125.01      145.33     14.34 o
   0  16   7        0.45       12.15     12.71 o
   1  16   7        0.05        5.97     15.21 o
   2  16   7        0.02       -8.31     24.27 o
   3  16   7        2.50       18.45     26.07 o
  -3  17   7        7.37       13.96     25.69 o
  -2  17   7        5.32       15.66     25.98 o
  -1  17   7       26.79       47.13     19.14 o
   0  17   7       24.00       27.85     19.66 o
   1  17   7       40.25       41.45     16.96 o
   2  17   7       79.54       85.88     25.61 o
   3  17   7        7.63       24.03     24.58 o
  -2  18   7       38.93       46.96     27.07 o
  -1  18   7       18.87       42.44     19.64 o
   0  18   7        0.17        1.36     19.83 o
   1  18   7      238.47      262.24     19.30 o
   2  18   7       32.44       39.17     26.55 o
  -2  19   7       62.82       73.91     29.46 o
  -1  19   7      124.65      131.64     20.68 o
   0  19   7        5.78       11.42     20.07 o
   1  19   7       29.96       16.91     25.00 o
  -6   0   8      103.77      121.99     35.20 o
  -4   0   8      207.37      215.16     16.19 o
  -2   0   8        0.40       -0.26     10.35 o
   0   0   8     3052.74     3124.62     41.93 o
   2   0   8       18.44       27.67     22.83 o
   4   0   8      714.32      748.10     37.77 o
   6   0   8      132.21      130.51     44.80 o
  -6   1   8       10.00       22.59     24.30 o
  -5   1   8       21.35       29.36     23.34 o
  -4   1   8       56.88       66.34      9.92 o
  -3   1   8     2387.77     2561.23     21.46 o
  -2   1   8       96.21      105.96      8.05 o
  -1   1   8       15.08       19.16      8.96 o
   0   1   8       17.96       42.07      8.85 o
   1   1   8     1689.17     1650.78     14.74 o
   2   1   8      134.05      155.99     17.20 o
   3   1   8      510.43      472.14     20.17 o
   4   1   8        0.84        6.00     17.12 o
   5   1   8       53.55       74.84     19.88 o
   6   1   8       55.62       55.53     29.41 o
  -6   2   8       93.45       80.09     20.10 o
  -5   2   8       69.33       67.47     14.82 o
  -4   2   8        2.17        6.38     10.15 o
  -3   2   8      426.27      429.43     11.48 o
  -2   2   8       53.62       44.07      7.48 o
  -1   2   8       22.10       25.80      8.05 o
   0   2   8      668.82      676.93     12.51 o
   1   2   8       59.34       50.63      5.87 o
   2   2   8      112.59      103.62      5.34 o
   3   2   8       75.73       62.53      9.53 o
   4   2   8      105.88      120.71     11.08 o
   5   2   8      101.43      116.89     19.39 o
   6   2   8       21.13       51.04     24.87 o
  -6   3   8       32.68       32.15     25.81 o
  -5   3   8       49.19       45.97     14.66 o
  -4   3   8        8.06       22.02     10.43 o
  -3   3   8      412.60      430.55      9.86 o
  -2   3   8     4698.23     5233.80     32.07 o
  -1   3   8      122.27      154.33     12.05 o
   0   3   8        3.83        2.07      8.64 o
   1   3   8      167.03      172.23     10.47 o
   2   3   8       97.55       77.12      7.16 o
   3   3   8      259.11      246.31      9.92 o
   4   3   8      507.45      511.94     16.73 o
   5   3   8        0.41       15.98     17.84 o
   6   3   8       11.49       17.69     26.69 o
  -6   4   8        0.06       18.80     24.13 o
  -5   4   8       80.99      104.20     16.09 o
  -4   4   8      179.54      172.46     17.23 o
  -3   4   8        7.17        9.51      7.57 o
  -2   4   8     1817.08     1884.43     20.09 o
  -1   4   8     2048.20     2020.56     22.73 o
   0   4   8      179.36      206.32      5.94 o
   1   4   8       87.35       92.83      7.14 o
   2   4   8      392.12      377.00     16.76 o
   3   4   8      617.45      624.51     14.45 o
   4   4   8       15.63       11.19     13.74 o
   5   4   8        7.09       14.48     15.08 o
   6   4   8        0.79       -8.15     25.74 o
  -6   5   8        7.96       32.02     26.02 o
  -5   5   8       97.15       87.84     17.60 o
  -4   5   8       74.65       72.02     16.36 o
  -3   5   8      357.08      376.48     14.22 o
  -2   5   8     1789.03     1861.66     34.42 o
  -1   5   8      294.11      280.47     13.27 o
   0   5   8        5.35        3.35     10.54 o
   1   5   8      438.51      423.32     12.30 o
   2   5   8       32.30       31.51      6.39 o
   3   5   8      246.40      258.40     11.02 o
   4   5   8       51.44       37.60     13.31 o
   5   5   8      205.10      173.29     16.51 o
  -6   6   8        0.54       -2.49     26.31 o
  -5   6   8       60.35       77.85     17.45 o
  -4   6   8       26.67       48.05     17.12 o
  -3   6   8        0.24        2.16     19.66 o
  -2   6   8       73.98       70.58     10.14 o
  -1   6   8       42.63       38.76      7.94 o
   0   6   8       12.55       18.60     11.20 o
   1   6   8     1010.62     1061.55     28.26 o
   2   6   8        2.80        9.35      7.58 o
   3   6   8       11.67       14.32      8.34 o
   4   6   8       78.22       68.75     13.48 o
   5   6   8       55.15       52.81     15.11 o
  -6   7   8      169.91      231.53     28.95 o
  -5   7   8       12.12       25.08     18.66 o
  -4   7   8       35.26       40.75     19.93 o
  -3   7   8        0.44        3.34     20.35 o
  -2   7   8       73.08       63.86     10.08 o
  -1   7   8     3943.42     4300.11     38.38 o
   0   7   8      287.24      267.39     14.22 o
   1   7   8      616.35      645.69     13.61 o
   2   7   8       35.46       44.58     12.04 o
   3   7   8       56.18       67.43      9.34 o
   4   7   8       41.45       42.48     13.29 o
   5   7   8       91.87       93.88     16.08 o
  -5   8   8       33.22       40.27     19.51 o
  -4   8   8        0.12        3.00     21.31 o
  -3   8   8      212.01      245.03     23.65 o
  -2   8   8      848.86      868.57     15.47 o
  -1   8   8      338.71      363.20     15.38 o
   0   8   8       11.03        6.46     13.35 o
   1   8   8        9.42        4.03     10.92 o
   2   8   8     1271.01     1331.99     22.79 o
   3   8   8       20.45       32.48      9.19 o
   4   8   8        1.06        5.87     16.72 o
   5   8   8        0.07        7.08     15.53 o
  -5   9   8        6.34       17.10     18.31 o
  -4   9   8       20.68       22.00     23.13 o
  -3   9   8        0.10        6.60     23.55 o
  -2   9   8      150.00      138.38     11.95 o
  -1   9   8      385.15      410.16     16.04 o
   0   9   8      422.63      413.94     14.55 o
   1   9   8      126.58      151.62     12.77 o
   2   9   8      276.94      281.72     11.55 o
   3   9   8        0.01        6.76     11.04 o
   4   9   8      140.97      133.67     17.63 o
   5   9   8        1.91       17.41     17.40 o
  -5  10   8      112.57      114.26     19.44 o
  -4  10   8       97.24      104.76     21.75 o
  -3  10   8        7.47       23.78     23.02 o
  -2  10   8      149.02      148.62     11.29 o
  -1  10   8        1.24        7.76     11.11 o
   0  10   8      252.94      263.41     14.64 o
   1  10   8      432.56      447.48      9.64 o
   2  10   8      185.71      197.76     11.36 o
   3  10   8       32.18       39.63     11.32 o
   4  10   8        7.17       22.20     24.99 o
   5  10   8       16.69       40.61     21.36 o
  -5  11   8      299.68      331.17     28.86 o
  -4  11   8      124.24      161.40     24.92 o
  -3  11   8       26.44       34.05     21.62 o
  -2  11   8        9.70       18.68     11.00 o
  -1  11   8       14.69       19.56     11.35 o
   0  11   8      144.93      166.57     14.75 o
   1  11   8        6.94       15.40     13.81 o
   2  11   8      104.37      105.16     16.09 o
   3  11   8        1.56        9.89     18.54 o
   4  11   8        6.65       20.82     24.68 o
   5  11   8        0.30        1.73     21.20 o
  -5  12   8      101.46      164.50     28.15 o
  -4  12   8        1.88       23.82     24.76 o
  -3  12   8      270.12      257.29     43.61 o
  -2  12   8       63.94       62.79     11.04 o
  -1  12   8       47.93       66.92     12.25 o
   0  12   8       80.14       80.91     18.00 o
   1  12   8        1.85        4.39     13.98 o
   2  12   8       42.49       40.12     14.87 o
   3  12   8      265.29      282.30     23.98 o
   4  12   8       60.86       71.42     24.62 o
  -4  13   8       11.73       60.78     23.16 o
  -3  13   8       54.80       66.09     24.42 o
  -2  13   8      153.35      142.48     12.19 o
  -1  13   8       88.35       82.22     12.26 o
   0  13   8      101.56      123.62     18.55 o
   1  13   8        2.29        6.97     13.92 o
   2  13   8       59.46       75.18     16.24 o
   3  13   8       53.64       75.23     24.56 o
   4  13   8       28.00       61.12     28.71 o
  -4  14   8      125.48      147.45     28.65 o
  -3  14   8        1.90       -1.18     24.35 o
  -2  14   8       10.72        8.68     14.03 o
  -1  14   8      163.15      185.75     13.27 o
   0  14   8        3.96        0.45     17.46 o
   1  14   8      214.34      240.87     16.52 o
   2  14   8      111.22      117.42     25.22 o
   3  14   8        4.01       11.69     24.94 o
   4  14   8       11.57        5.78     19.28 o
  -4  15   8       20.72       52.11     26.64 o
  -3  15   8      314.55      354.62     30.12 o
  -2  15   8        0.43       12.07     13.83 o
  -1  15   8      242.69      264.80     13.81 o
   0  15   8       45.02       44.97     18.51 o
   1  15   8      459.73      468.77     21.86 o
   2  15   8        1.09       22.91     22.69 o
   3  15   8        3.03        2.17     25.78 o
  -3  16   8       17.55       23.05     26.69 o
  -2  16   8       17.68       19.44     17.67 o
  -1  16   8        9.84       14.97     12.27 o
   0  16   8       34.19       41.24     13.99 o
   1  16   8        7.99       -1.32     18.50 o
   2  16   8      117.86      127.97     24.99 o
   3  16   8       36.47       37.93     26.78 o
  -3  17   8       94.18       87.19     27.49 o
  -2  17   8       43.33       35.88     25.25 o
  -1  17   8      308.33      281.21     17.71 o
   0  17   8        3.16       17.03     19.13 o
   1  17   8       19.21       19.78     18.56 o
   2  17   8       13.25       17.67     26.26 o
   3  17   8        4.76       23.97     27.58 o
  -2  18   8        7.49        9.74     27.30 o
  -1  18   8        1.05        3.58     15.90 o
   0  18   8        5.56       19.14     18.39 o
   1  18   8        7.40        8.83     19.88 o
   2  18   8       22.37       35.93     28.40 o
  -1  19   8       54.92       74.86     19.73 o
   0  19   8       16.39       26.46     21.59 o
   1  19   8        2.21        5.69     25.33 o
  -5   0   9       17.43       27.97     20.78 o
  -3   0   9      921.86      942.54     40.35 o
  -1   0   9      254.88      227.53     24.12 o
   1   0   9     3630.94     3849.09     42.26 o
   3   0   9      639.33      634.62     35.80 o
   5   0   9        0.32       15.05     22.87 o
  -6   1   9      182.36      157.19     25.56 o
  -5   1   9       21.76       14.34     22.57 o
  -4   1   9        3.97       12.81     10.23 o
  -3   1   9      263.18      246.34     11.84 o
  -2   1   9      257.34      284.32      8.84 o
  -1   1   9       65.55       71.18     10.00 o
   0   1   9     3396.10     3662.14     23.72 o
   1   1   9      472.03      470.73     10.82 o
   2   1   9      173.90      153.59     18.31 o
   3   1   9     1041.39     1067.61     40.00 o
   4   1   9     1047.87     1056.94     22.55 o
   5   1   9        4.40       11.31     19.69 o
   6   1   9       20.25       43.79     24.40 o
  -6   2   9       10.56        8.37     19.63 o
  -5   2   9       18.63       32.85     15.58 o
  -4   2   9       62.28       63.07     11.11 o
  -3   2   9      107.63      105.15      9.52 o
  -2   2   9       42.46       35.91      7.51 o
  -1   2   9       72.95       58.56      8.57 o
   0   2   9     1292.58     1453.34     17.07 o
   1   2   9     2711.09     2725.22     34.02 o
   2   2   9       26.71       24.59      5.29 o
   3   2   9       15.03       19.36      8.55 o
   4   2   9     1174.83     1191.98     23.72 o
   5   2   9      259.50      265.73     20.45 o
   6   2   9        0.82       -2.24     28.43 o
  -6   3   9        0.06        5.52     21.79 o
  -5   3   9       21.78       24.20     16.01 o
  -4   3   9        1.87        5.01     11.05 o
  -3   3   9       48.70       57.66      9.93 o
  -2   3   9      103.76      136.50      9.00 o
  -1   3   9     1918.47     1902.41     37.55 o
   0   3   9     1909.25     2045.10     20.10 o
   1   3   9      379.28      415.32     13.43 o
   2   3   9      316.27      328.86     11.82 o
   3   3   9      158.65      169.49     11.88 o
   4   3   9      770.44      823.14     27.88 o
   5   3   9      219.12      227.21     21.97 o
  -6   4   9        0.48       12.48     24.37 o
  -5   4   9       20.19       16.68     16.43 o
  -4   4   9      147.82      163.49     16.76 o
  -3   4   9        0.52        3.31     10.61 o
  -2   4   9        1.30        1.38      8.06 o
  -1   4   9      304.15      300.61     13.74 o
   0   4   9      577.42      613.99     14.13 o
   1   4   9      615.88      583.26     25.40 o
   2   4   9      156.34      169.31     14.45 o
   3   4   9      323.24      330.40     13.16 o
   4   4   9       30.23       34.69     13.45 o
   5   4   9      106.26      127.29     16.30 o
  -6   5   9       23.93       38.98     25.16 o
  -5   5   9      104.81       95.12     17.05 o
  -4   5   9        6.10       23.84     15.48 o
  -3   5   9      648.95      643.84     15.33 o
  -2   5   9      461.54      483.82     10.78 o
  -1   5   9     1937.72     2011.17     26.74 o
   0   5   9        0.07       -0.97      5.43 o
   1   5   9       37.56       46.15      9.36 o
   2   5   9     1728.72     1757.91     25.89 o
   3   5   9      121.97      129.73     12.74 o
   4   5   9       39.43       40.81     13.89 o
   5   5   9      371.50      387.73     19.29 o
  -6   6   9        1.42        9.06     24.34 o
  -5   6   9        5.36       12.93     17.41 o
  -4   6   9      172.65      194.77     18.81 o
  -3   6   9       19.88       18.06     15.81 o
  -2   6   9      737.36      704.06     14.57 o
  -1   6   9      824.31      882.44     17.47 o
   0   6   9      359.57      378.18     14.19 o
   1   6   9      115.91      112.19     11.54 o
   2   6   9      836.32      842.20     12.61 o
   3   6   9       55.36       62.75      9.14 o
   4   6   9       11.38       31.50     14.06 o
   5   6   9      307.71      324.76     18.91 o
  -5   7   9       45.61       35.33     18.42 o
  -4   7   9      162.34      171.71     31.42 o
  -3   7   9       22.24       23.94     15.77 o
  -2   7   9      557.69      588.50     14.29 o
  -1   7   9      120.80      140.41      8.95 o
   0   7   9       16.58       19.81     12.52 o
   1   7   9        0.01        3.18     11.97 o
   2   7   9      143.65      165.14      9.48 o
   3   7   9        3.49       11.27      9.25 o
   4   7   9      157.52      147.89     18.59 o
   5   7   9      392.95      409.97     20.14 o
  -5   8   9       42.09       52.78     19.05 o
  -4   8   9        0.08        9.05     20.06 o
  -3   8   9       59.10       77.95     17.54 o
  -2   8   9      425.63      439.04     14.13 o
  -1   8   9       18.77       22.42      7.35 o
   0   8   9       33.23       39.96     14.18 o
   1   8   9      222.47      240.36     14.46 o
   2   8   9        8.13       17.15     12.80 o
   3   8   9       18.12       26.63      9.19 o
   4   8   9        3.76       18.77     16.78 o
   5   8   9       27.79       35.61     17.03 o
  -5   9   9      117.45      117.23     21.46 o
  -4   9   9      468.27      455.92     26.49 o
  -3   9   9       14.44       17.67     17.17 o
  -2   9   9      644.86      722.15     16.13 o
  -1   9   9      366.99      385.88     17.05 o
   0   9   9      108.79      109.84     15.40 o
   1   9   9      555.53      569.82     16.18 o
   2   9   9        1.65       10.00     13.33 o
   3   9   9        0.08        2.61     12.36 o
   4   9   9       91.84       96.55     18.40 o
   5   9   9       50.57       62.78     21.45 o
  -5  10   9        3.11       18.75     20.34 o
  -4  10   9       18.39       27.39     22.30 o
  -3  10   9       83.95       68.78     17.02 o
  -2  10   9       72.05       83.64     12.64 o
  -1  10   9       53.17       61.44     15.33 o
   0  10   9        8.43        9.09     14.30 o
   1  10   9        0.85       -4.21     13.70 o
   2  10   9       43.87       46.76     10.88 o
   3  10   9       12.36       30.36     17.35 o
   4  10   9       82.05      109.44     26.13 o
   5  10   9       10.12       17.96     20.23 o
  -5  11   9      150.45      199.32     26.16 o
  -4  11   9        0.45       25.55     24.86 o
  -3  11   9       48.67       53.11     22.09 o
  -2  11   9       13.22       15.67     10.96 o
  -1  11   9      157.84      148.76     12.60 o
   0  11   9      296.19      279.97     16.30 o
   1  11   9       62.02       73.79     14.49 o
   2  11   9        0.09        5.02     13.65 o
   3  11   9       54.18       76.87     19.20 o
   4  11   9        5.07        6.71     24.87 o
  -5  12   9        0.21       32.26     27.03 o
  -4  12   9        2.97       31.45     29.04 o
  -3  12   9       84.91      113.64     25.35 o
  -2  12   9       98.45      102.00     11.78 o
  -1  12   9        0.32        8.52     12.01 o
   0  12   9       18.51       14.81     14.65 o
   1  12   9      492.31      515.83     17.88 o
   2  12   9       29.67       37.89     13.96 o
   3  12   9       13.50       28.32     19.78 o
   4  12   9        7.69       16.32     22.63 o
  -4  13   9      138.00      151.28     24.93 o
  -3  13   9      132.90      138.48     26.23 o
  -2  13   9        0.09       10.50     13.47 o
  -1  13   9       60.95       62.36     12.30 o
   0  13   9      253.65      253.72     17.00 o
   1  13   9        3.56        5.37     14.37 o
   2  13   9       24.77       31.34     14.57 o
   3  13   9        3.99       11.82     19.91 o
   4  13   9        0.46       11.41     26.58 o
  -4  14   9        0.01        2.70     25.89 o
  -3  14   9       90.06       85.35     25.30 o
  -2  14   9      322.91      305.67     16.81 o
  -1  14   9       17.32       25.74     12.08 o
   0  14   9       21.19       37.63     15.14 o
   1  14   9       23.71       36.42     15.21 o
   2  14   9       13.01       -0.34     20.30 o
   3  14   9       13.65       10.33     19.95 o
   4  14   9       79.45       90.88     29.95 o
  -4  15   9      300.66      370.98     31.41 o
  -3  15   9        1.37        1.90     25.15 o
  -2  15   9        3.98       15.92     14.78 o
  -1  15   9       37.07       43.77     12.72 o
   0  15   9       94.52      102.03     16.18 o
   1  15   9       48.92       34.51     17.82 o
   2  15   9        2.74       -7.73     18.94 o
   3  15   9       27.31       28.85     21.54 o
  -3  16   9       91.48      106.91     27.83 o
  -2  16   9        2.33       10.59     17.79 o
  -1  16   9        5.94       12.54     12.88 o
   0  16   9       30.06       40.75     16.22 o
   1  16   9        9.36       18.68     18.41 o
   2  16   9      330.10      346.09     32.82 o
   3  16   9        4.36       27.40     22.46 o
  -3  17   9       16.67       46.54     28.62 o
  -2  17   9        3.97       18.06     17.97 o
  -1  17   9       77.75       90.37     13.70 o
   0  17   9        1.32       10.84     15.90 o
   1  17   9        2.15       13.53     18.59 o
   2  17   9        2.37       11.06     26.90 o
  -2  18   9       16.60       64.40     28.04 o
  -1  18   9      145.83      155.35     21.11 o
   0  18   9        1.43       18.28     16.99 o
   1  18   9        0.10       -3.55     19.74 o
   2  18   9        2.92       11.83     27.54 o
  -1  19   9        8.46       36.50     19.52 o
   0  19   9        2.79       14.74     18.06 o
   1  19   9      118.51      106.02     25.84 o
  -6   0  10       97.55       89.19     37.37 o
  -4   0  10        6.94       10.37     15.98 o
  -2   0  10      127.67      126.86     12.04 o
   0   0  10      155.53      188.79     26.29 o
   2   0  10        0.59       -2.05     27.15 o
   4   0  10      270.54      296.40     20.44 o
  -6   1  10       10.09       17.74     24.85 o
  -5   1  10      104.92      101.55     24.25 o
  -4   1  10       33.97       34.25     10.63 o
  -3   1  10      185.13      199.06     10.89 o
  -2   1  10       11.05       15.30      7.99 o
  -1   1  10      521.83      562.03     22.80 o
   0   1  10     2710.85     3016.21     23.47 o
   1   1  10     2278.55     2536.59     34.28 o
   2   1  10      214.17      199.94     11.27 o
   3   1  10      365.41      357.48     24.16 o
   4   1  10      102.35      113.74     16.33 o
   5   1  10        7.81       22.43     17.59 o
  -6   2  10       10.90       24.98     20.17 o
  -5   2  10        1.48       13.06     15.36 o
  -4   2  10      167.61      175.86     12.87 o
  -3   2  10      282.69      287.24     10.70 o
  -2   2  10        2.96        5.71      7.76 o
  -1   2  10      354.14      365.57     10.53 o
   0   2  10     2899.87     2998.98     46.94 o
   1   2  10      902.61      993.44     28.07 o
   2   2  10      181.71      151.79     15.80 o
   3   2  10      201.60      196.26     22.46 o
   4   2  10      351.05      351.19     18.69 o
   5   2  10       73.58       66.58     20.42 o
  -6   3  10       41.52       62.25     26.06 o
  -5   3  10        0.03       13.81     16.52 o
  -4   3  10      221.87      228.40     13.16 o
  -3   3  10       12.42       16.42     10.04 o
  -2   3  10      649.53      670.71     12.57 o
  -1   3  10       94.05      118.65     12.91 o
   0   3  10      111.87      111.97     11.48 o
   1   3  10     3854.54     4268.03     31.22 o
   2   3  10       12.27       21.41      8.06 o
   3   3  10      540.32      594.11     25.34 o
   4   3  10      209.90      205.67     19.37 o
   5   3  10        1.25       22.79     21.15 o
  -6   4  10        4.04       20.44     25.35 o
  -5   4  10        0.25       20.11     16.81 o
  -4   4  10       51.52       54.05     15.14 o
  -3   4  10       15.25       19.64     11.49 o
  -2   4  10       64.54       70.13      9.27 o
  -1   4  10      129.45      143.26     13.18 o
   0   4  10        4.91       16.30     11.06 o
   1   4  10        9.16        9.50      8.98 o
   2   4  10      585.00      563.86     14.03 o
   3   4  10      272.29      264.81     18.59 o
   4   4  10      125.51      117.46     14.86 o
   5   4  10       19.97       19.31     16.04 o
  -6   5  10        9.23       15.69     23.73 o
  -5   5  10        3.89        7.40     16.35 o
  -4   5  10        3.04        8.13     14.82 o
  -3   5  10       16.20       24.49     15.45 o
  -2   5  10        0.72        7.29      8.90 o
  -1   5  10     4324.86     4629.48     67.09 o
   0   5  10        0.02       10.88     11.28 o
   1   5  10      291.60      292.84     11.36 o
   2   5  10       35.29       41.47      7.86 o
   3   5  10       31.40       48.70     12.04 o
   4   5  10      122.87      128.11     15.04 o
   5   5  10       24.36       38.52     15.68 o
  -6   6  10       18.55       27.15     25.65 o
  -5   6  10      293.87      320.94     21.47 o
  -4   6  10      139.48      133.80     17.30 o
  -3   6  10        0.59       -1.22     16.19 o
  -2   6  10        1.13       10.03      8.85 o
  -1   6  10      597.20      605.32     16.64 o
   0   6  10      104.55       85.89      6.87 o
   1   6  10       25.17       17.44     11.73 o
   2   6  10        1.22        9.98     11.65 o
   3   6  10      703.12      674.20     14.44 o
   4   6  10      294.21      283.52     16.81 o
   5   6  10       57.12       64.60     17.13 o
  -5   7  10      105.01      101.68     19.99 o
  -4   7  10      115.84      108.37     22.35 o
  -3   7  10      237.87      252.56     18.66 o
  -2   7  10      328.65      337.82     13.61 o
  -1   7  10      337.66      325.47     11.01 o
   0   7  10      935.17      941.12     19.21 o
   1   7  10        7.12        8.91     12.70 o
   2   7  10     1955.16     2057.07     16.94 o
   3   7  10        0.99        5.58     11.69 o
   4   7  10       18.14        8.52     16.91 o
   5   7  10      108.49      116.45     18.56 o
  -5   8  10       92.31      100.66     19.92 o
  -4   8  10       28.17       47.40     22.74 o
  -3   8  10       10.75       16.69     15.54 o
  -2   8  10       59.98       66.06     12.25 o
  -1   8  10       50.77       56.22      8.99 o
   0   8  10      350.50      349.42     16.59 o
   1   8  10        6.59        8.66     13.40 o
   2   8  10        5.64        9.12      9.06 o
   3   8  10      373.91      378.08     13.35 o
   4   8  10       90.06       94.67     17.38 o
   5   8  10      100.72      102.41     17.25 o
  -5   9  10       97.68      131.96     21.36 o
  -4   9  10       42.91       52.42     22.51 o
  -3   9  10      207.39      194.60     18.80 o
  -2   9  10     1851.56     1833.51     33.12 o
  -1   9  10        6.15       13.46      7.42 o
   0   9  10      418.18      402.75     17.91 o
   1   9  10       10.44       17.03     12.56 o
   2   9  10       17.09       19.64     13.55 o
   3   9  10        6.09       14.93     12.62 o
   4   9  10        7.03       17.92     17.27 o
   5   9  10      102.97      106.42     21.56 o
  -5  10  10      105.78      117.53     21.76 o
  -4  10  10      183.80      211.71     27.17 o
  -3  10  10      608.48      610.63     22.19 o
  -2  10  10      114.20      113.16     13.47 o
  -1  10  10      398.21      389.09     18.38 o
   0  10  10       23.75       18.75     13.71 o
   1  10  10      452.45      459.53     25.83 o
   2  10  10      101.84       93.58     14.65 o
   3  10  10      198.21      173.18     19.21 o
   4  10  10       51.12       49.71     26.03 o
   5  10  10       35.18       46.96     22.71 o
  -5  11  10       31.43       47.73     23.09 o
  -4  11  10       39.61       30.47     23.71 o
  -3  11  10      379.22      354.33     20.15 o
  -2  11  10        2.18       10.95     11.08 o
  -1  11  10       10.53       25.11     14.26 o
   0  11  10       21.97       31.80     13.98 o
   1  11  10      281.99      298.06     16.81 o
   2  11  10       43.08       30.80     13.86 o
   3  11  10      694.57      714.58     25.49 o
   4  11  10        0.04       22.28     27.54 o
  -4  12  10        2.64       13.87     21.22 o
  -3  12  10        9.62       16.43     17.56 o
  -2  12  10       53.96       50.33     11.52 o
  -1  12  10      108.34       99.22     12.55 o
   0  12  10        0.03       11.42     15.38 o
   1  12  10      368.39      384.08     17.21 o
   2  12  10      173.14      158.35     15.26 o
   3  12  10       12.16       17.49     19.02 o
   4  12  10       14.18        2.45     26.69 o
  -4  13  10        0.43        9.53     22.75 o
  -3  13  10      171.48      181.05     32.28 o
  -2  13  10      136.39      134.10     14.88 o
  -1  13  10       30.07       37.19     12.43 o
   0  13  10        7.08        4.13     14.64 o
   1  13  10       42.29       45.23     15.25 o
   2  13  10        4.90        5.58     14.92 o
   3  13  10       68.52       83.42     20.51 o
   4  13  10       14.22       29.96     24.93 o
  -4  14  10        9.74       28.54     26.51 o
  -3  14  10       98.63       78.18     24.87 o
  -2  14  10      186.63      197.68     16.20 o
  -1  14  10        1.68       10.74     12.17 o
   0  14  10       61.49       68.87     16.01 o
   1  14  10       12.63        9.75     15.87 o
   2  14  10      328.70      328.67     23.25 o
   3  14  10        0.58        4.28     19.59 o
  -3  15  10        0.00       28.81     24.17 o
  -2  15  10       10.92       24.60     15.03 o
  -1  15  10        6.32        7.80     12.82 o
   0  15  10        0.09       -0.12     15.89 o
   1  15  10       56.03       47.67     15.64 o
   2  15  10      201.74      210.50     25.39 o
   3  15  10       30.21       33.80     20.59 o
  -3  16  10       77.21       76.82     24.95 o
  -2  16  10       36.46       37.11     18.99 o
  -1  16  10       79.23       69.93     13.84 o
   0  16  10      212.40      201.12     18.35 o
   1  16  10      163.09      168.53     18.03 o
   2  16  10        0.81        6.46     22.37 o
   3  16  10       20.07       15.71     20.60 o
  -2  17  10       91.37       82.06     19.98 o
  -1  17  10       19.93       28.41     13.16 o
   0  17  10       24.73       44.54     16.83 o
   1  17  10        2.16       14.28     17.09 o
   2  17  10      323.46      343.02     32.77 o
  -2  18  10        2.66       12.97     25.08 o
  -1  18  10       52.40       72.06     20.96 o
   0  18  10       22.37       33.07     17.84 o
   1  18  10        0.28       11.68     21.08 o
   0  19  10       14.37       17.04     18.87 o
  -5   0  11        9.07       12.96     28.58 o
  -3   0  11      467.08      468.51     17.25 o
  -1   0  11        4.12        3.77     21.72 o
   1   0  11       96.16       86.05      5.41 o
   3   0  11       46.01       52.13     32.81 o
   5   0  11      179.00      121.02     26.18 o
  -6   1  11        6.99       26.84     25.69 o
  -5   1  11       66.82       64.13     23.30 o
  -4   1  11        9.84       12.81     10.82 o
  -3   1  11       94.65       95.49     10.02 o
  -2   1  11       57.57       56.53      8.57 o
  -1   1  11       58.91       80.16     10.13 o
   0   1  11     2304.38     2625.57     22.95 o
   1   1  11      189.69      165.74      6.26 o
   2   1  11       57.02       53.40      9.93 o
   3   1  11      404.90      431.39     25.78 o
   4   1  11      157.20      172.23     17.41 o
   5   1  11        2.69        8.48     17.46 o
  -6   2  11        7.13       32.83     20.70 o
  -5   2  11        2.09        9.66     15.13 o
  -4   2  11      168.11      188.30     13.26 o
  -3   2  11       31.89       47.19      9.90 o
  -2   2  11        8.49       14.75      8.19 o
  -1   2  11       17.55       26.87      8.43 o
   0   2  11       20.66       25.96     10.53 o
   1   2  11       29.61       48.19      5.57 o
   2   2  11       65.67       91.45     21.60 o
   3   2  11     1060.56     1099.09     43.94 o
   4   2  11        0.02        1.58     16.36 o
   5   2  11      194.49      193.75     22.77 o
  -6   3  11       91.71      111.60     28.09 o
  -5   3  11       52.21       78.29     17.36 o
  -4   3  11      177.28      198.26     13.26 o
  -3   3  11      494.88      483.92     13.73 o
  -2   3  11      937.45      941.00     14.45 o
  -1   3  11      136.74      128.11     13.49 o
   0   3  11      424.53      489.37     13.92 o
   1   3  11     1175.63     1267.45     25.84 o
   2   3  11       10.87       12.05      7.61 o
   3   3  11       29.12       39.14     21.96 o
   4   3  11      303.91      308.61     19.02 o
   5   3  11        9.51       27.63     19.30 o
  -6   4  11        7.02       17.46     24.94 o
  -5   4  11        1.95        2.92     16.94 o
  -4   4  11      447.21      488.46     15.26 o
  -3   4  11       59.62       50.44     12.62 o
  -2   4  11       20.75       16.14      9.17 o
  -1   4  11        3.73        4.50     12.62 o
   0   4  11       12.96       15.93     10.60 o
   1   4  11       12.01       22.65      9.45 o
   2   4  11        2.60        2.07     10.04 o
   3   4  11      378.11      371.80     25.51 o
   4   4  11       22.29        8.96     16.72 o
   5   4  11      229.19      273.98     28.85 o
  -5   5  11        5.04        9.80     17.36 o
  -4   5  11      638.53      608.66     21.13 o
  -3   5  11        7.97       21.83     16.08 o
  -2   5  11        1.75        3.17      9.52 o
  -1   5  11      841.61      897.76     19.06 o
   0   5  11        8.18       23.54     11.52 o
   1   5  11      115.10      117.99     10.49 o
   2   5  11      500.52      498.20     25.54 o
   3   5  11      651.01      660.28     21.98 o
   4   5  11       68.71       73.09     15.02 o
   5   5  11       24.61       43.37     19.21 o
  -5   6  11        0.17       20.22     18.98 o
  -4   6  11       29.58       44.77     17.99 o
  -3   6  11       80.66       81.67     11.80 o
  -2   6  11       98.47      108.21     10.03 o
  -1   6  11      152.02      147.84     14.17 o
   0   6  11      297.63      291.16     14.37 o
   1   6  11        0.14       -0.49     11.97 o
   2   6  11     1025.70     1052.45     22.83 o
   3   6  11      122.21      149.61     14.46 o
   4   6  11       19.79       21.54     15.62 o
   5   6  11       34.77       36.79     20.35 o
  -5   7  11       31.90       38.10     19.27 o
  -4   7  11       48.46       54.63     23.43 o
  -3   7  11       25.52       39.91     16.25 o
  -2   7  11      141.51      142.64     10.56 o
  -1   7  11      836.64      850.76     20.14 o
   0   7  11      217.60      204.05      8.53 o
   1   7  11      119.09      131.75     13.44 o
   2   7  11      619.97      665.19     25.44 o
   3   7  11       12.02        8.25     13.61 o
   4   7  11       53.01       71.43     15.62 o
   5   7  11      583.27      593.52     25.84 o
  -5   8  11       64.55       57.96     19.57 o
  -4   8  11        1.95        2.41     21.72 o
  -3   8  11        1.45       12.37     16.96 o
  -2   8  11      142.68      142.81     13.20 o
  -1   8  11        9.48       14.54      9.59 o
   0   8  11      105.55      110.78     15.61 o
   1   8  11       10.15       17.68     13.88 o
   2   8  11      902.51      852.49     22.71 o
   3   8  11      200.04      190.10     17.17 o
   4   8  11      116.48      107.93     19.19 o
   5   8  11       13.57       27.22     18.97 o
  -5   9  11       88.86       89.44     20.87 o
  -4   9  11       59.73       56.99     24.97 o
  -3   9  11      268.32      207.51     19.10 o
  -2   9  11      374.12      398.97     15.08 o
  -1   9  11      129.03      117.98      9.77 o
   0   9  11       20.58       25.09     15.79 o
   1   9  11     1637.39     1685.32     25.00 o
   2   9  11       70.22       70.96     17.12 o
   3   9  11       51.52       63.07     16.33 o
   4   9  11       72.17       63.83     23.19 o
   5   9  11        1.66       15.18     26.12 o
  -5  10  11       42.03       82.27     22.39 o
  -4  10  11       13.16       17.26     23.36 o
  -3  10  11        0.45        1.92     17.53 o
  -2  10  11        9.18       26.41     12.78 o
  -1  10  11       18.14       14.22     16.47 o
   0  10  11      628.75      633.70     20.48 o
   1  10  11      492.63      520.15     17.65 o
   2  10  11        5.33        6.45     17.13 o
   3  10  11        3.66       26.71     26.65 o
   4  10  11        5.71       33.73     24.59 o
  -5  11  11       47.12       43.23     24.53 o
  -4  11  11       97.62       84.04     25.86 o
  -3  11  11        5.13       15.96     17.21 o
  -2  11  11        0.05       14.91     12.66 o
  -1  11  11       72.09       81.09     16.83 o
   0  11  11      683.21      666.97     25.51 o
   1  11  11       23.78       38.98     14.40 o
   2  11  11        5.49       12.86     16.84 o
   3  11  11       43.71       65.70     25.35 o
   4  11  11      177.09      180.20     28.44 o
  -4  12  11       31.92       46.20     25.02 o
  -3  12  11        4.63        1.43     17.77 o
  -2  12  11        1.77        8.45     11.57 o
  -1  12  11       49.02       51.46     14.12 o
   0  12  11      275.07      295.56     17.16 o
   1  12  11     1471.78     1446.15     30.21 o
   2  12  11      590.66      597.99     21.58 o
   3  12  11        0.21       14.15     23.29 o
   4  12  11        3.78        0.96     27.25 o
  -4  13  11       18.88       26.43     23.39 o
  -3  13  11      258.58      250.59     21.69 o
  -2  13  11      105.18      113.02     14.87 o
  -1  13  11       80.66       78.79     12.86 o
   0  13  11      183.15      183.77     15.66 o
   1  13  11        0.22        0.03     14.87 o
   2  13  11        0.03       22.41     18.12 o
   3  13  11       50.23       47.81     25.05 o
   4  13  11       17.94       33.71     29.20 o
  -4  14  11       22.56       59.31     26.25 o
  -3  14  11       91.19      100.05     20.31 o
  -2  14  11      124.14      118.74     16.46 o
  -1  14  11       27.29       34.78     12.66 o
   0  14  11       31.31       43.87     16.03 o
   1  14  11      154.69      147.88     16.97 o
   2  14  11       60.76       99.93     24.53 o
   3  14  11        5.48        4.22     27.96 o
  -3  15  11       27.75       23.94     23.06 o
  -2  15  11        9.93       31.43     15.19 o
  -1  15  11      185.59      190.25     14.80 o
   0  15  11       19.36       42.75     16.74 o
   1  15  11       45.53       44.66     16.23 o
   2  15  11       27.98       41.82     26.68 o
   3  15  11        0.10       17.28     27.60 o
  -3  16  11        2.53        8.92     24.86 o
  -2  16  11       12.45       25.20     18.74 o
  -1  16  11      119.83      125.34     14.54 o
   0  16  11      418.85      453.12     20.54 o
   1  16  11       68.96       70.25     16.57 o
   2  16  11       89.96      130.52     29.33 o
  -2  17  11       11.35        7.87     19.07 o
  -1  17  11        8.72        9.14     15.57 o
   0  17  11       20.21       29.20     17.22 o
   1  17  11       21.99       27.83     17.98 o
   2  17  11       19.15       33.76     26.64 o
  -1  18  11      110.39      104.57     20.55 o
   0  18  11        9.91        8.34     17.38 o
   1  18  11       29.03       38.64     20.93 o
  -6   0  12        5.70       19.76     34.47 o
  -4   0  12       12.14        1.44     16.19 o
  -2   0  12     1814.34     1773.83     22.70 o
   0   0  12      301.37      411.05     30.92 o
   2   0  12        7.23       -5.51     30.20 o
   4   0  12      772.04      785.56     42.95 o
  -6   1  12        0.65        9.52     26.87 o
  -5   1  12        4.93        3.54     21.06 o
  -4   1  12        5.28       12.70     11.04 o
  -3   1  12      554.94      551.00     12.02 o
  -2   1  12      141.74      139.63      9.06 o
  -1   1  12        0.55        4.48      9.30 o
   0   1  12       40.25       64.95     11.71 o
   1   1  12      395.43      355.28     12.51 o
   2   1  12      283.13      252.31     23.01 o
   3   1  12     4195.23     4085.40     48.92 o
   4   1  12      862.04      841.55     30.96 o
   5   1  12       23.53       27.48     16.35 o
  -6   2  12      123.09      164.85     22.95 o
  -5   2  12      531.28      532.19     21.26 o
  -4   2  12        4.86       18.24     12.21 o
  -3   2  12       44.20       40.35      9.63 o
  -2   2  12        2.45        5.33      8.71 o
  -1   2  12       24.03       24.02      8.27 o
   0   2  12     1339.32     1423.29     19.25 o
   1   2  12      160.68      164.61      6.85 o
   2   2  12       28.15       17.56     20.77 o
   3   2  12      450.95      451.16     26.83 o
   4   2  12      125.51      144.65     18.56 o
   5   2  12        3.92       -8.21     23.93 o
  -6   3  12        1.57       12.95     27.52 o
  -5   3  12       36.62       40.16     17.06 o
  -4   3  12       31.86       27.70     12.31 o
  -3   3  12        5.34        9.59     10.50 o
  -2   3  12      545.53      571.03     13.60 o
  -1   3  12      299.88      268.69     15.42 o
   0   3  12       57.11       52.25     11.96 o
   1   3  12       50.32       56.01      8.48 o
   2   3  12        7.40       28.91     21.43 o
   3   3  12        9.71       15.78     22.77 o
   4   3  12     2700.57     2715.18     34.79 o
   5   3  12      401.47      395.91     30.82 o
  -5   4  12        1.33       13.52     18.13 o
  -4   4  12       34.54       39.02     11.80 o
  -3   4  12      256.91      283.94     15.77 o
  -2   4  12      150.43      154.51     10.87 o
  -1   4  12     1673.97     1720.90     23.27 o
   0   4  12        4.68        1.85     10.61 o
   1   4  12      121.77      126.64     10.85 o
   2   4  12      169.54      166.63     22.89 o
   3   4  12      868.09      856.60     36.11 o
   4   4  12        0.25       16.63     17.82 o
   5   4  12        3.87       11.80     23.14 o
  -5   5  12       27.53       28.32     16.68 o
  -4   5  12       11.01       18.50     16.35 o
  -3   5  12        0.95       -1.69     15.65 o
  -2   5  12       22.02       26.72     10.15 o
  -1   5  12        7.33       11.39     14.22 o
   0   5  12      622.46      588.55     16.51 o
   1   5  12      338.64      330.53     12.21 o
   2   5  12     3341.01     3194.76     59.67 o
   3   5  12     1070.02     1033.77     31.41 o
   4   5  12        0.02       11.77     18.37 o
   5   5  12        2.43        6.05     19.04 o
  -5   6  12        3.32       21.69     19.77 o
  -4   6  12      467.46      471.78     22.26 o
  -3   6  12        2.33        9.97     11.50 o
  -2   6  12        3.72        6.10      9.85 o
  -1   6  12     1309.96     1295.21     22.79 o
   0   6  12      445.55      434.13     16.35 o
   1   6  12       23.36       24.90     12.23 o
   2   6  12      491.01      460.66     19.96 o
   3   6  12       78.98       76.96     14.11 o
   4   6  12       27.53       35.69     16.14 o
   5   6  12        1.32       12.71     20.30 o
  -5   7  12       75.40       74.81     19.99 o
  -4   7  12       18.26       15.36     22.37 o
  -3   7  12       11.29       12.67     16.92 o
  -2   7  12      286.83      289.23     11.69 o
  -1   7  12      431.69      428.27     18.33 o
   0   7  12      173.84      176.48     15.74 o
   1   7  12       55.13       52.78     13.48 o
   2   7  12       78.10       87.08     21.80 o
   3   7  12       91.30       87.63     15.04 o
   4   7  12       14.81       21.33     15.48 o
   5   7  12      319.96      318.48     22.12 o
  -5   8  12       10.79       10.86     20.45 o
  -4   8  12      203.11      205.77     25.85 o
  -3   8  12      274.01      243.18     19.93 o
  -2   8  12       49.87       59.23     13.64 o
  -1   8  12       81.20      105.86     16.70 o
   0   8  12     2362.00     2292.80     54.94 o
   1   8  12      440.85      399.87     17.43 o
   2   8  12      805.88      806.09     22.93 o
   3   8  12        3.04       -4.22     15.66 o
   4   8  12        4.13       17.03     18.85 o
   5   8  12        0.11        9.94     26.10 o
  -5   9  12       15.42       17.03     19.51 o
  -4   9  12       19.15       37.58     24.11 o
  -3   9  12       29.06       14.64     17.19 o
  -2   9  12       43.69       47.31     13.08 o
  -1   9  12       11.66       15.49      9.87 o
   0   9  12      295.62      316.60     17.90 o
   1   9  12     1069.60     1079.76     22.68 o
   2   9  12      520.67      527.28     27.11 o
   3   9  12       20.13       36.18     17.77 o
   4   9  12        8.86       25.40     26.78 o
  -5  10  12       21.86       24.01     20.44 o
  -4  10  12        3.15       33.46     25.55 o
  -3  10  12      396.94      342.01     22.77 o
  -2  10  12       57.05       78.33     13.31 o
  -1  10  12      188.71      173.43     17.97 o
   0  10  12      723.27      700.59     25.25 o
   1  10  12      433.25      458.62     17.14 o
   2  10  12        1.90        6.12     16.16 o
   3  10  12       24.28       40.77     24.70 o
   4  10  12      129.79      149.59     27.39 o
  -4  11  12       96.81       89.33     25.65 o
  -3  11  12       95.97       86.74     18.97 o
  -2  11  12        4.02        6.41     12.87 o
  -1  11  12       27.52       32.60     16.24 o
   0  11  12       42.94       42.05     14.42 o
   1  11  12      187.36      202.64     14.82 o
   2  11  12      130.59      142.91     18.83 o
   3  11  12       26.23       39.80     24.13 o
   4  11  12       10.95       20.54     26.36 o
  -4  12  12       24.17       20.49     24.69 o
  -3  12  12      189.01      204.91     21.02 o
  -2  12  12      124.32      109.01     15.17 o
  -1  12  12       16.39       13.33     14.06 o
   0  12  12      210.55      246.40     17.00 o
   1  12  12       85.36      104.11     14.90 o
   2  12  12       11.96       22.74     17.60 o
   3  12  12        6.19       14.94     27.21 o
   4  12  12        5.83       14.85     25.70 o
  -4  13  12        3.96       20.26     25.70 o
  -3  13  12       82.33       67.51     18.32 o
  -2  13  12        1.11       14.64     14.87 o
  -1  13  12       99.15      102.40     13.47 o
   0  13  12     2533.05     2561.72     38.07 o
   1  13  12       25.95       28.05     15.00 o
   2  13  12      326.69      338.68     20.60 o
   3  13  12       20.58       26.63     27.39 o
  -3  14  12       35.36       35.85     17.90 o
  -2  14  12      271.93      275.05     17.69 o
  -1  14  12       17.44       26.05     13.07 o
   0  14  12       69.99       60.93     16.70 o
   1  14  12      650.34      633.29     26.08 o
   2  14  12      122.31      121.23     28.89 o
   3  14  12        3.53        3.10     27.13 o
  -3  15  12       18.27       17.32     19.39 o
  -2  15  12       44.22       35.57     16.17 o
  -1  15  12       59.82       78.11     14.00 o
   0  15  12        0.00       20.88     16.68 o
   1  15  12      254.41      271.36     18.36 o
   2  15  12       18.00       27.83     48.57 o
   3  15  12      131.08      153.67     56.74 o
  -3  16  12        8.51       42.31     27.38 o
  -2  16  12       65.27       61.07     20.10 o
  -1  16  12        6.11       20.65     13.89 o
   0  16  12      205.68      205.58     18.29 o
   1  16  12       41.73       56.88     17.49 o
   2  16  12      135.18      145.74     29.89 o
  -2  17  12       22.52       23.84     19.70 o
  -1  17  12      578.40      562.32     21.17 o
   0  17  12       61.41       61.82     18.06 o
   1  17  12       37.19       33.50     17.02 o
  -1  18  12       70.94       88.95     21.77 o
   0  18  12        0.05        8.28     18.00 o
  -5   0  13      254.98      237.02     25.45 o
  -3   0  13      665.10      657.12     25.37 o
  -1   0  13       84.57       80.44     14.05 o
   1   0  13     1197.27     1177.18     15.16 o
   3   0  13      204.55      215.75     36.18 o
   5   0  13       16.76        8.12     34.18 o
  -5   1  13        9.25       16.79     23.06 o
  -4   1  13       32.91       34.77     11.32 o
  -3   1  13       32.38       30.35      9.77 o
  -2   1  13      148.36      160.20      9.69 o
  -1   1  13      908.15      882.09     14.37 o
   0   1  13      244.43      290.70     10.96 o
   1   1  13      307.33      298.29     13.65 o
   2   1  13        0.30        4.38     21.71 o
   3   1  13     4084.24     4058.53     50.42 o
   4   1  13      499.09      505.24     28.95 o
   5   1  13        8.12       28.92     20.95 o
  -5   2  13      330.10      345.53     20.22 o
  -4   2  13      160.90      161.32     13.75 o
  -3   2  13      189.79      186.79     10.66 o
  -2   2  13       98.43      112.94      9.74 o
  -1   2  13     2321.18     2249.40     18.14 o
   0   2  13        0.61        7.45     11.54 o
   1   2  13       87.12      101.26      6.92 o
   2   2  13       23.00       20.75     22.26 o
   3   2  13      149.30      168.14     24.01 o
   4   2  13       78.50       84.94     19.03 o
   5   2  13        1.83       18.88     25.38 o
  -5   3  13       98.81      105.80     18.33 o
  -4   3  13        7.67       20.77     12.98 o
  -3   3  13        0.21        3.23     10.38 o
  -2   3  13       93.46       95.89     11.30 o
  -1   3  13      159.34      178.93     14.97 o
   0   3  13     1135.14     1199.73     19.75 o
   1   3  13      614.21      627.32     15.02 o
   2   3  13       66.21       62.47     22.82 o
   3   3  13       10.77       12.59     22.83 o
   4   3  13     1606.61     1661.23     30.42 o
   5   3  13      277.95      284.72     29.17 o
  -5   4  13       28.92       45.24     18.67 o
  -4   4  13       18.22       21.69     16.56 o
  -3   4  13       24.16       30.95     11.46 o
  -2   4  13      515.12      512.22     13.96 o
  -1   4  13      251.87      221.05     15.78 o
   0   4  13      379.86      375.20     14.08 o
   1   4  13       15.40       12.81     10.25 o
   2   4  13       59.70       84.89     24.12 o
   3   4  13      139.08      147.79     24.64 o
   4   4  13        0.28        7.62     18.32 o
   5   4  13       52.52       69.64     27.57 o
  -5   5  13        0.47        8.42     16.74 o
  -4   5  13       21.04       31.11     17.25 o
  -3   5  13        0.14        4.53     15.70 o
  -2   5  13      106.63      123.55     11.28 o
  -1   5  13      919.37      959.43     21.30 o
   0   5  13      361.01      347.73     15.51 o
   1   5  13       17.20       18.98     10.68 o
   2   5  13     3908.52     3912.89     87.54 o
   3   5  13      489.36      432.16     26.29 o
   4   5  13       83.25       86.30     18.45 o
   5   5  13       10.64       29.96     21.32 o
  -5   6  13        2.15       13.17     19.75 o
  -4   6  13      669.93      639.63     23.40 o
  -3   6  13       54.23       40.27     16.65 o
  -2   6  13        0.16        0.98     10.60 o
  -1   6  13       77.40       89.22     15.98 o
   0   6  13      242.39      235.00     15.36 o
   1   6  13       61.91       51.15     12.69 o
   2   6  13      308.81      297.20     20.00 o
   3   6  13       15.52       10.10     14.68 o
   4   6  13       12.18        9.95     18.34 o
   5   6  13        1.28       16.05     19.81 o
  -5   7  13       28.80       33.53     20.15 o
  -4   7  13      165.35      151.46     24.23 o
  -3   7  13      253.86      239.92     18.64 o
  -2   7  13        6.46       19.09     10.36 o
  -1   7  13       92.27       99.17     16.31 o
   0   7  13       17.03       25.77     15.00 o
   1   7  13        8.58       13.26     13.55 o
   2   7  13      208.69      226.05     23.25 o
   3   7  13        0.61       -4.23     14.09 o
   4   7  13       38.04       41.50     16.05 o
  -5   8  13        0.19       13.58     21.02 o
  -4   8  13        9.01       31.93     24.80 o
  -3   8  13        6.12        6.78     16.00 o
  -2   8  13       21.55       29.85     10.20 o
  -1   8  13       31.30       38.29     16.06 o
   0   8  13      359.42      361.53     18.16 o
   1   8  13       47.04       62.74     15.13 o
   2   8  13       47.89       50.63     20.11 o
   3   8  13       16.73       31.88     17.45 o
   4   8  13        0.01       13.57     17.99 o
  -5   9  13       19.70       49.04     21.66 o
  -4   9  13      190.08      188.09     25.02 o
  -3   9  13       35.76       32.40     17.03 o
  -2   9  13      951.46      956.48     19.68 o
  -1   9  13       57.01       50.39     17.06 o
   0   9  13        1.99        2.79     16.14 o
   1   9  13     3654.68     3628.50     83.32 o
   2   9  13      802.38      794.44     30.72 o
   3   9  13        3.93       16.43     23.26 o
   4   9  13       12.11        5.11     23.48 o
  -4  10  13        9.45       31.66     24.82 o
  -3  10  13      656.57      584.13     23.65 o
  -2  10  13      180.48      165.47     14.32 o
  -1  10  13      194.37      191.52     17.28 o
   0  10  13        4.51        6.39     16.64 o
   1  10  13      501.50      506.77     19.44 o
   2  10  13      199.99      220.37     20.32 o
   3  10  13       31.62       65.20     26.24 o
   4  10  13        0.12       11.49     26.33 o
  -4  11  13       34.60       44.63     25.86 o
  -3  11  13       20.81       15.04     18.72 o
  -2  11  13       62.82       78.31     13.58 o
  -1  11  13       43.00       28.43     16.47 o
   0  11  13        7.30       19.72     16.45 o
   1  11  13        8.20       21.69     14.59 o
   2  11  13       27.76       37.50     18.28 o
   3  11  13        2.88       21.28     27.70 o
   4  11  13       18.13       31.60     27.81 o
  -4  12  13       16.68       26.63     25.49 o
  -3  12  13       37.52       33.84     18.28 o
  -2  12  13      254.80      257.63     19.06 o
  -1  12  13       32.54       42.20     17.27 o
   0  12  13      148.83      136.23     15.57 o
   1  12  13      436.72      450.86     18.61 o
   2  12  13        1.52       10.18     17.51 o
   3  12  13        0.00       -0.46     25.21 o
  -4  13  13       26.13       58.56     27.03 o
  -3  13  13      179.59      187.49     21.68 o
  -2  13  13       86.79       86.29     16.31 o
  -1  13  13        1.40       19.02     15.67 o
   0  13  13      268.67      269.73     18.22 o
   1  13  13      877.88      847.76     31.19 o
   2  13  13      118.16      132.04     20.09 o
   3  13  13       17.08       35.26     27.97 o
  -3  14  13       33.91       56.81     20.85 o
  -2  14  13      115.61       97.15     16.39 o
  -1  14  13      134.50      142.81     14.91 o
   0  14  13        1.55       17.91     16.07 o
   1  14  13        0.09       20.54     16.10 o
   2  14  13       13.49       23.45     22.87 o
   3  14  13       42.78       49.55     29.95 o
  -3  15  13        2.55       -8.71     20.28 o
  -2  15  13       45.49       42.20     16.53 o
  -1  15  13       17.07        7.01     14.40 o
   0  15  13        7.53       13.26     16.08 o
   1  15  13       22.36       15.93     18.97 o
   2  15  13       22.20       41.92     29.87 o
  -2  16  13        0.09       -2.15     19.19 o
  -1  16  13      273.58      265.06     16.15 o
   0  16  13        0.04        6.68     16.62 o
   1  16  13       12.68       25.38     20.61 o
   2  16  13       72.33       77.99     27.51 o
  -1  17  13      152.64      158.68     18.25 o
   0  17  13      324.40      334.02     20.64 o
   1  17  13       36.56       52.30     21.19 o
  -4   0  14       25.23        5.96     18.41 o
  -2   0  14     1823.49     1763.52     23.94 o
   0   0  14       14.96       27.13     29.63 o
   2   0  14       73.97       79.24     34.86 o
   4   0  14      155.18      168.29     36.50 o
  -5   1  14       54.62       62.62     21.47 o
  -4   1  14       28.29       26.47     11.89 o
  -3   1  14      165.21      151.64     10.85 o
  -2   1  14       45.26       41.83      9.00 o
  -1   1  14        0.68        5.38      9.54 o
   0   1  14      277.71      294.72     11.80 o
   1   1  14      252.34      240.43      9.58 o
   2   1  14       13.71       20.89     23.10 o
   3   1  14       37.11       38.18     23.59 o
   4   1  14       67.45       38.75     24.67 o
   5   1  14        0.25        6.70     25.24 o
  -5   2  14      159.42      146.99     18.92 o
  -4   2  14        2.01        8.58     13.15 o
  -3   2  14      237.86      247.74     11.20 o
  -2   2  14      892.14      874.22     14.33 o
  -1   2  14      127.58      135.12      9.78 o
   0   2  14      150.00      146.42     13.35 o
   1   2  14       86.18       99.51      8.63 o
   2   2  14       15.23       14.21     23.31 o
   3   2  14     1039.70      984.59     39.13 o
   4   2  14      678.24      653.66     31.20 o
   5   2  14       11.79       11.02     28.61 o
  -5   3  14      133.58      133.64     19.13 o
  -4   3  14       34.71       35.56     13.12 o
  -3   3  14       32.86       34.11     11.06 o
  -2   3  14      155.11      154.32     12.32 o
  -1   3  14        0.02        6.59     14.78 o
   0   3  14      384.91      392.85     15.88 o
   1   3  14        0.89        0.27      8.76 o
   2   3  14      399.53      397.77     27.18 o
   3   3  14        7.45        9.48     21.89 o
   4   3  14        0.26        4.96     18.95 o
   5   3  14       18.54       11.32     25.28 o
  -5   4  14       44.44       40.55     17.96 o
  -4   4  14       14.07       23.89     17.17 o
  -3   4  14      308.90      342.92     14.00 o
  -2   4  14      298.99      319.92     13.55 o
  -1   4  14      222.71      210.40     16.73 o
   0   4  14      141.93      131.96     13.19 o
   1   4  14      213.88      197.25     12.09 o
   2   4  14      593.79      664.81     37.60 o
   3   4  14       34.01       39.08     22.48 o
   4   4  14        1.45        4.28     18.98 o
   5   4  14      100.16      122.72     29.14 o
  -5   5  14       34.49       37.56     18.31 o
  -4   5  14      249.95      225.10     18.75 o
  -3   5  14      413.94      405.11     20.96 o
  -2   5  14       16.46       29.00     11.03 o
  -1   5  14      164.78      192.96     17.26 o
   0   5  14       52.26       62.99     14.12 o
   1   5  14       38.77       40.15     11.44 o
   2   5  14      125.84      148.53     24.64 o
   3   5  14      145.52      168.63     25.67 o
   4   5  14      133.65      116.41     20.78 o
   5   5  14      103.53      147.98     27.57 o
  -5   6  14      114.05      114.78     20.09 o
  -4   6  14      564.40      564.82     23.69 o
  -3   6  14       16.96       38.80     17.01 o
  -2   6  14      368.15      361.12     13.64 o
  -1   6  14      683.14      679.20     20.85 o
   0   6  14       32.93       39.97     14.64 o
   1   6  14        3.83        3.40     13.11 o
   2   6  14      731.28      735.47     29.17 o
   3   6  14      140.22      160.26     18.36 o
   4   6  14       13.70       18.90     19.36 o
  -5   7  14      102.56      104.63     21.78 o
  -4   7  14      212.14      170.94     23.89 o
  -3   7  14       14.13       22.90     16.55 o
  -2   7  14       82.91       86.05     11.29 o
  -1   7  14       93.17       88.67     16.33 o
   0   7  14      311.98      318.36     17.95 o
   1   7  14      325.29      304.27     15.58 o
   2   7  14        2.41       18.46     19.96 o
   3   7  14       65.43       72.18     15.66 o
   4   7  14       96.54      123.21     17.79 o
  -5   8  14        0.03        2.71     19.94 o
  -4   8  14      101.83       84.64     23.65 o
  -3   8  14      402.96      378.94     21.14 o
  -2   8  14       10.99       14.29     13.40 o
  -1   8  14       33.11       42.57     16.86 o
   0   8  14      468.75      457.31     19.39 o
   1   8  14     1720.33     1668.11     38.87 o
   2   8  14      246.99      224.28     22.41 o
   3   8  14        0.64        4.03     17.74 o
   4   8  14       13.30       45.10     25.87 o
  -4   9  14       80.52       98.45     23.33 o
  -3   9  14      193.97      189.23     19.21 o
  -2   9  14       18.10       33.27     13.24 o
  -1   9  14       30.82       37.03     15.94 o
   0   9  14       15.49       29.98     16.40 o
   1   9  14       34.00       56.29     14.93 o
   2   9  14        0.26        4.26     17.77 o
   3   9  14       26.22       35.61     25.28 o
   4   9  14      150.99      229.78     30.62 o
  -4  10  14      197.57      203.76     26.45 o
  -3  10  14      117.74      114.17     20.10 o
  -2  10  14        4.40       12.79     13.76 o
  -1  10  14      243.49      266.41     18.88 o
   0  10  14      146.58      149.09     17.02 o
   1  10  14      774.51      750.84     28.93 o
   2  10  14        2.98       24.78     18.91 o
   3  10  14       20.86       45.00     25.61 o
   4  10  14       35.35       77.63     28.17 o
  -4  11  14       73.94       75.96     26.65 o
  -3  11  14       67.39       54.72     18.13 o
  -2  11  14       93.05       82.59     14.81 o
  -1  11  14      158.47      161.31     18.03 o
   0  11  14        9.73       17.69     15.96 o
   1  11  14      347.05      339.81     21.51 o
   2  11  14        4.59       21.06     17.20 o
   3  11  14       21.36       27.29     27.61 o
  -4  12  14       32.68       65.89     27.58 o
  -3  12  14       11.72       21.35     18.83 o
  -2  12  14        7.64       24.66     17.46 o
  -1  12  14       50.23       46.37     16.45 o
   0  12  14      443.63      457.22     18.69 o
   1  12  14      653.85      658.34     24.99 o
   2  12  14      252.60      277.73     22.49 o
   3  12  14       35.08       29.84     26.93 o
  -3  13  14       80.07       70.02     19.79 o
  -2  13  14      222.99      249.27     17.33 o
  -1  13  14      147.03      140.40     15.83 o
   0  13  14       17.38       30.11     15.37 o
   1  13  14        5.51       27.73     19.34 o
   2  13  14        1.23       14.91     19.43 o
   3  13  14       12.61       27.16     25.30 o
  -3  14  14       13.53       41.92     20.21 o
  -2  14  14       43.80       48.19     16.45 o
  -1  14  14      128.67      145.90     14.58 o
   0  14  14     1060.49     1114.27     26.84 o
   1  14  14      131.29      154.06     20.37 o
   2  14  14        0.11       16.47     27.20 o
  -2  15  14       34.67       36.27     16.78 o
  -1  15  14       19.79       23.11     13.87 o
   0  15  14      226.74      217.16     18.99 o
   1  15  14       44.11       36.02     20.20 o
   2  15  14       68.90       82.01     27.64 o
  -2  16  14       12.36       17.98     19.57 o
  -1  16  14      162.44      184.29     19.06 o
   0  16  14       86.65       94.09     18.31 o
   1  16  14       37.09       57.71     21.50 o
   0  17  14       35.51       57.66     18.76 o
  -5   0  15        9.35       11.69     22.30 o
  -3   0  15     1601.68     1504.15     25.84 o
  -1   0  15     1302.92     1278.91     33.40 o
   1   0  15      564.87      477.98     36.71 o
   3   0  15      696.15      652.37     42.02 o
   5   0  15       13.32       39.62     38.66 o
  -5   1  15       29.22       45.94     19.16 o
  -4   1  15        1.32       11.49     12.10 o
  -3   1  15      675.44      695.17     13.74 o
  -2   1  15        3.47       10.15      9.06 o
  -1   1  15      174.31      163.52     11.18 o
   0   1  15       49.45       40.71      6.72 o
   1   1  15        7.09        3.19      9.28 o
   2   1  15        3.12        4.90     22.67 o
   3   1  15        3.85        8.02     24.16 o
   4   1  15       25.04       14.65     25.72 o
   5   1  15        4.25       13.64     25.91 o
  -5   2  15      157.22      161.94     25.29 o
  -4   2  15       28.28       47.11     14.05 o
  -3   2  15     1363.31     1348.92     17.31 o
  -2   2  15     5191.29     5092.00     61.68 o
  -1   2  15     1158.22     1136.37     15.28 o
   0   2  15       69.55       73.18     13.22 o
   1   2  15       83.70       70.56     24.09 o
   2   2  15       19.72       29.92     23.37 o
   3   2  15      369.03      354.76     26.06 o
   4   2  15        1.06       -5.82     24.47 o
  -5   3  15        4.15       15.27     17.13 o
  -4   3  15       39.11       32.62     14.10 o
  -3   3  15        8.26        7.77     10.99 o
  -2   3  15     1389.41     1385.25     19.57 o
  -1   3  15        1.22       14.84     15.34 o
   0   3  15       18.89       25.27     14.23 o
   1   3  15        3.78        6.04     22.89 o
   2   3  15      207.79      176.48     24.67 o
   3   3  15      233.83      216.49     25.00 o
   4   3  15       44.16       48.10     25.31 o
  -5   4  15        0.00       15.07     18.37 o
  -4   4  15      226.28      228.88     17.56 o
  -3   4  15     1019.69     1025.23     21.82 o
  -2   4  15        0.76        7.79     11.61 o
  -1   4  15     2385.85     2318.45     29.00 o
   0   4  15       70.50       89.00     13.48 o
   1   4  15       66.00       68.81     23.03 o
   2   4  15     1771.66     1631.16     50.40 o
   3   4  15       48.11       35.46     24.10 o
   4   4  15        2.22       10.59     19.21 o
  -5   5  15       32.26       49.80     20.37 o
  -4   5  15       94.53      123.01     16.20 o
  -3   5  15        9.36       10.10     13.49 o
  -2   5  15        0.84       10.76     11.30 o
  -1   5  15        0.34        5.59     16.22 o
   0   5  15        9.92       12.26     14.35 o
   1   5  15      167.69      157.82     19.14 o
   2   5  15      354.60      363.16     47.98 o
   3   5  15      313.18      282.80     41.90 o
   4   5  15      153.52      165.31     21.79 o
  -5   6  15       31.98       47.11     20.18 o
  -4   6  15      801.21      775.05     22.05 o
  -3   6  15      318.64      324.83     20.33 o
  -2   6  15      163.80      160.06     12.23 o
  -1   6  15     2550.63     2445.77     30.95 o
   0   6  15      672.43      635.23     19.48 o
   1   6  15       56.57       69.14     22.26 o
   2   6  15      577.27      544.89     21.87 o
   3   6  15      242.20      263.60     26.66 o
   4   6  15        2.17        8.26     20.32 o
  -5   7  15        9.32       31.14     21.13 o
  -4   7  15       61.69       54.16     19.47 o
  -3   7  15       30.67       47.54     18.55 o
  -2   7  15      228.60      218.70     12.62 o
  -1   7  15     1832.13     1737.82     27.59 o
   0   7  15      120.41      129.75     16.02 o
   1   7  15       44.75       70.01     23.03 o
   2   7  15      108.47      114.83     22.73 o
   3   7  15       94.83      104.18     16.70 o
   4   7  15        7.01       19.91     20.61 o
  -4   8  15      466.53      447.63     24.84 o
  -3   8  15      109.64      107.29     18.29 o
  -2   8  15        0.26       10.08     13.25 o
  -1   8  15      106.40       98.49     16.97 o
   0   8  15     1070.62     1076.73     23.60 o
   1   8  15      339.78      346.70     25.39 o
   2   8  15      132.33      135.97     24.14 o
   3   8  15       79.88       97.80     26.15 o
   4   8  15       66.70       97.29     28.96 o
  -4   9  15        7.65       26.14     19.65 o
  -3   9  15       82.26       59.18     18.98 o
  -2   9  15        0.42       10.64     13.77 o
  -1   9  15      408.91      416.80     19.11 o
   0   9  15      144.38      157.07     17.14 o
   1   9  15      399.90      401.04     39.39 o
   2   9  15      151.43      151.26     23.36 o
   3   9  15       78.88      118.26     29.03 o
   4   9  15        8.31        5.18     28.12 o
  -4  10  15       67.90       88.53     25.14 o
  -3  10  15       26.85       38.35     19.39 o
  -2  10  15       45.51       44.17     14.25 o
  -1  10  15       31.38       35.27     16.85 o
   0  10  15     1331.04     1266.31     25.47 o
   1  10  15      105.29      103.05     23.51 o
   2  10  15        5.83       26.41     18.58 o
   3  10  15        1.22       19.60     23.91 o
  -4  11  15        7.36        9.27     24.98 o
  -3  11  15        0.02        8.80     19.32 o
  -2  11  15       50.44       57.27     17.53 o
  -1  11  15       90.34       97.85     18.34 o
   0  11  15     1621.25     1498.89     27.82 o
   1  11  15      139.22      147.56     19.47 o
   2  11  15       52.00       63.59     19.45 o
   3  11  15        0.79       15.90     28.00 o
  -3  12  15       22.12       34.42     18.51 o
  -2  12  15       44.05       50.40     17.61 o
  -1  12  15        0.10       -0.03     17.42 o
   0  12  15      351.81      373.90     30.66 o
   1  12  15      208.57      224.23     20.98 o
   2  12  15       28.08       56.57     20.39 o
   3  12  15       73.70      112.28     31.47 o
  -3  13  15       18.80       25.24     19.96 o
  -2  13  15       21.76       42.45     16.18 o
  -1  13  15        0.62       10.06     15.43 o
   0  13  15      154.02      163.63     16.94 o
   1  13  15      119.84       99.91     20.04 o
   2  13  15      171.61      220.28     28.00 o
  -3  14  15       14.34       28.88     20.96 o
  -2  14  15       59.86      102.66     16.56 o
  -1  14  15        0.34        3.29     16.41 o
   0  14  15      141.14      134.18     17.05 o
   1  14  15      296.02      306.33     23.41 o
   2  14  15        8.60       21.66     30.01 o
  -2  15  15        1.73        9.66     18.65 o
  -1  15  15      150.76      147.92     15.51 o
   0  15  15       49.02       89.83     17.67 o
   1  15  15      611.54      594.92     30.56 o
  -1  16  15      108.78      126.42     18.81 o
   0  16  15       27.77       18.41     18.17 o
   1  16  15       27.29       52.15     22.50 o
  -4   0  16       24.86       34.15     17.61 o
  -2   0  16     4161.88     3984.25     54.25 o
   0   0  16      122.37      119.03     16.50 o
   2   0  16      558.06      468.38     38.17 o
   4   0  16      112.46      129.81     38.89 o
  -5   1  16       45.82       60.20     20.67 o
  -4   1  16       25.25       28.78     13.09 o
  -3   1  16      632.85      599.05     13.33 o
  -2   1  16        1.56       11.28      9.32 o
  -1   1  16      331.93      327.13     12.51 o
   0   1  16      138.28      142.97     14.80 o
   1   1  16      209.60      186.47     24.47 o
   2   1  16       33.28       29.28     24.76 o
   3   1  16      150.10      140.54     24.70 o
   4   1  16        1.32        4.43     24.92 o
  -5   2  16       99.56      115.32     37.24 o
  -4   2  16        0.17        0.39     12.97 o
  -3   2  16       93.93       99.34     10.32 o
  -2   2  16      337.77      368.68     12.41 o
  -1   2  16      716.77      728.40     13.82 o
   0   2  16      201.41      183.37     14.76 o
   1   2  16      384.47      372.89     28.16 o
   2   2  16        1.81        7.84     22.94 o
   3   2  16        0.03        9.08     23.49 o
   4   2  16       18.13       47.75     25.82 o
  -5   3  16       38.85       35.36     19.41 o
  -4   3  16        0.53        3.94     12.49 o
  -3   3  16      340.03      320.37     13.19 o
  -2   3  16     1163.52     1145.46     18.76 o
  -1   3  16      574.75      550.11     20.05 o
   0   3  16       13.26       19.07     14.40 o
   1   3  16        5.82        0.99     23.97 o
   2   3  16      389.97      356.93     32.46 o
   3   3  16       39.54       35.09     23.68 o
   4   3  16       91.75       85.00     26.24 o
  -5   4  16       71.51       62.83     19.82 o
  -4   4  16      418.04      407.35     18.92 o
  -3   4  16      345.56      362.22     13.59 o
  -2   4  16      769.44      759.25     16.55 o
  -1   4  16     1137.28     1143.39     23.87 o
   0   4  16       93.94      104.85     13.59 o
   1   4  16      309.77      302.57     26.45 o
   2   4  16       27.68       32.04     24.59 o
   3   4  16      139.91      130.14     26.30 o
   4   4  16        0.08        7.81     19.77 o
  -5   5  16       27.42       27.96     19.25 o
  -4   5  16       65.61       73.34     16.41 o
  -3   5  16      200.62      190.88     15.35 o
  -2   5  16      563.48      547.34     15.42 o
  -1   5  16      811.72      809.43     22.31 o
   0   5  16        8.16        8.40     14.30 o
   1   5  16       55.74       66.40     17.85 o
   2   5  16      429.31      422.40     28.40 o
   3   5  16       33.57       32.07     24.58 o
   4   5  16        0.05       13.35     20.62 o
  -5   6  16       38.06       65.91     21.67 o
  -4   6  16        0.00       12.57     15.44 o
  -3   6  16      629.35      609.37     25.09 o
  -2   6  16       39.01       57.79     11.98 o
  -1   6  16       87.24      104.36     16.55 o
   0   6  16      607.58      628.13     19.75 o
   1   6  16       50.04       60.38     21.67 o
   2   6  16      472.30      431.83     22.77 o
   3   6  16       87.11      106.31     19.70 o
   4   6  16        2.98       17.11     21.42 o
  -4   7  16       53.96       61.99     16.19 o
  -3   7  16        0.01        7.42     17.88 o
  -2   7  16       19.80       25.58     11.49 o
  -1   7  16     1279.54     1269.62     25.53 o
   0   7  16     1864.15     1784.90     27.01 o
   1   7  16      122.34      137.16     23.61 o
   2   7  16      126.18      143.16     23.54 o
   3   7  16        2.46       14.84     19.12 o
   4   7  16       21.08       42.61     22.27 o
  -4   8  16      106.14      169.38     21.97 o
  -3   8  16       13.05       22.56     17.75 o
  -2   8  16       40.04       48.64     14.58 o
  -1   8  16       55.34       49.58     16.50 o
   0   8  16      547.32      553.51     19.83 o
   1   8  16      191.14      176.76     24.15 o
   2   8  16       59.40       55.07     21.89 o
   3   8  16       39.22       62.81     26.43 o
   4   8  16       32.80       75.68     29.50 o
  -4   9  16      114.33      155.19     21.35 o
  -3   9  16      124.97      141.42     19.61 o
  -2   9  16        0.98        0.62     14.64 o
  -1   9  16       80.91       76.40     16.69 o
   0   9  16       78.61       80.26     16.76 o
   1   9  16      615.01      604.00     33.48 o
   2   9  16      109.23       99.08     24.74 o
   3   9  16       22.08       22.01     26.25 o
  -4  10  16      201.17      216.89     23.37 o
  -3  10  16       16.69       30.78     18.48 o
  -2  10  16      125.40      108.00     15.50 o
  -1  10  16       57.77       44.93     17.32 o
   0  10  16      111.04      102.28     17.07 o
   1  10  16      280.32      284.85     26.87 o
   2  10  16      181.77      196.25     21.49 o
   3  10  16      171.53      189.73     27.52 o
  -3  11  16       31.81       33.51     20.33 o
  -2  11  16        0.83        5.67     17.82 o
  -1  11  16       77.68       92.80     18.69 o
   0  11  16     1119.05     1096.03     47.00 o
   1  11  16     1005.29      938.46     34.79 o
   2  11  16       36.73       36.18     19.18 o
   3  11  16       44.82       93.10     28.90 o
  -3  12  16        0.12       24.90     18.50 o
  -2  12  16        3.43       20.45     18.46 o
  -1  12  16       79.41       71.78     18.62 o
   0  12  16        0.40        4.68     17.42 o
   1  12  16      446.36      445.52     25.40 o
   2  12  16        4.50       14.03     19.75 o
   3  12  16       16.99       46.14     28.89 o
  -3  13  16        6.55        8.03     20.13 o
  -2  13  16        4.96        5.84     18.86 o
  -1  13  16       83.32       84.23     19.40 o
   0  13  16      407.12      402.26     24.07 o
   1  13  16      231.10      245.97     21.99 o
   2  13  16       32.79       39.72     25.98 o
  -2  14  16       29.92       27.83     16.79 o
  -1  14  16       42.21       50.40     17.20 o
   0  14  16        5.32        5.12     18.26 o
   1  14  16        8.52        1.27     20.58 o
   2  14  16       99.35      130.16     30.32 o
  -1  15  16        0.51       26.25     17.80 o
   0  15  16       11.49       19.88     19.19 o
   1  15  16      217.07      237.12     24.23 o
  -5   0  17        0.40       18.18     25.64 o
  -3   0  17     2447.97     2348.56     28.12 o
  -1   0  17       56.98       70.28     13.89 o
   1   0  17      175.78      142.21     35.52 o
   3   0  17        2.26       15.02     33.60 o
  -5   1  17        7.16       10.40     20.97 o
  -4   1  17        6.17       18.90     12.20 o
  -3   1  17       43.51       54.91     10.44 o
  -2   1  17     1515.95     1451.15     17.89 o
  -1   1  17      171.30      177.94     17.32 o
   0   1  17       57.06       65.45     14.10 o
   1   1  17      138.90      183.84     25.23 o
   2   1  17       22.71       33.03     23.90 o
   3   1  17      173.82      140.65     25.57 o
   4   1  17        3.44        2.17     24.40 o
  -5   2  17       35.74       49.88     24.54 o
  -4   2  17        1.24        3.60     13.31 o
  -3   2  17      698.10      696.73     15.72 o
  -2   2  17      141.79      138.75     10.42 o
  -1   2  17      157.79      176.02     15.20 o
   0   2  17       54.50       64.68     14.42 o
   1   2  17       90.78       91.93     24.59 o
   2   2  17        3.57       11.38     23.67 o
   3   2  17       92.68       81.73     25.21 o
   4   2  17        7.58        9.87     25.21 o
  -5   3  17       12.20       16.70     18.39 o
  -4   3  17       22.23       25.21     13.31 o
  -3   3  17      611.55      592.45     15.10 o
  -2   3  17      342.15      343.25     16.29 o
  -1   3  17     1380.12     1383.83     31.21 o
   0   3  17        0.20       15.38     14.14 o
   1   3  17        7.44       17.84     22.81 o
   2   3  17       85.98       68.90     24.55 o
   3   3  17        0.71       18.93     23.51 o
   4   3  17        3.94       -1.42     25.86 o
  -5   4  17       17.02       24.86     18.72 o
  -4   4  17      360.68      348.01     19.62 o
  -3   4  17      240.78      234.40     13.35 o
  -2   4  17      670.72      632.68     18.09 o
  -1   4  17      262.24      289.72     17.96 o
   0   4  17        7.84       24.34     12.72 o
   1   4  17      405.61      377.42     27.05 o
   2   4  17      160.47      124.99     28.86 o
   3   4  17       11.97       48.83     26.55 o
   4   4  17        3.71       -1.95     20.72 o
  -4   5  17       41.31       33.56     16.26 o
  -3   5  17        0.05        6.95     14.29 o
  -2   5  17       40.71       34.63     12.42 o
  -1   5  17      695.36      667.83     20.65 o
   0   5  17      294.04      290.39     16.89 o
   1   5  17       26.19       19.57     19.22 o
   2   5  17        1.86        9.99     22.80 o
   3   5  17       12.52       19.46     24.69 o
   4   5  17      115.58      110.88     22.67 o
  -4   6  17      126.08      134.60     17.73 o
  -3   6  17       30.63       43.53     14.25 o
  -2   6  17        2.09       11.19     12.06 o
  -1   6  17      123.58      148.55     17.37 o
   0   6  17       84.66       86.07     15.06 o
   1   6  17        0.01       13.59     21.75 o
   2   6  17      662.95      597.47     24.94 o
   3   6  17       81.37       78.80     19.73 o
   4   6  17        1.72       14.23     22.23 o
  -4   7  17      514.68      508.86     21.05 o
  -3   7  17        7.53        7.82     18.49 o
  -2   7  17       54.62       64.81     15.08 o
  -1   7  17        4.30       22.48     16.30 o
   0   7  17      481.26      459.50     18.70 o
   1   7  17      291.20      281.76     25.46 o
   2   7  17       13.37       19.67     23.79 o
   3   7  17       22.62       28.78     19.10 o
  -4   8  17      100.11       88.12     20.11 o
  -3   8  17       82.01       98.82     19.24 o
  -2   8  17      117.02      106.92     15.08 o
  -1   8  17       99.10      107.62     16.86 o
   0   8  17     1196.26     1205.53     34.93 o
   1   8  17       20.14       29.73     21.97 o
   2   8  17       50.29       55.53     23.88 o
   3   8  17      209.22      208.78     28.66 o
  -4   9  17        8.72       15.14     19.20 o
  -3   9  17       16.38       39.22     19.61 o
  -2   9  17      133.77      138.62     15.69 o
  -1   9  17       71.38       75.81     17.75 o
   0   9  17      368.70      414.36     38.18 o
   1   9  17       30.25       20.86     22.25 o
   2   9  17       62.24       77.28     23.90 o
   3   9  17       27.80       36.56     27.58 o
  -3  10  17       37.05       40.49     18.11 o
  -2  10  17       18.39       44.99     18.53 o
  -1  10  17      150.14      160.36     19.28 o
   0  10  17       82.84       86.36     25.43 o
   1  10  17        0.43        9.86     23.00 o
   2  10  17       46.95       47.51     20.54 o
   3  10  17      143.23      130.62     26.98 o
  -3  11  17       10.65       18.47     20.09 o
  -2  11  17       36.33       54.23     18.23 o
  -1  11  17      118.09      113.11     19.26 o
   0  11  17      165.09      151.35     23.39 o
   1  11  17      256.06      249.73     27.64 o
   2  11  17        3.75       13.69     19.51 o
  -3  12  17       40.43       35.27     19.94 o
  -2  12  17        2.07       13.49     18.04 o
  -1  12  17       78.27       98.59     19.10 o
   0  12  17        0.93        2.18     24.43 o
   1  12  17      234.03      256.98     22.70 o
   2  12  17      117.93      135.64     22.99 o
  -2  13  17        1.06       16.23     20.30 o
  -1  13  17       55.88       65.87     19.38 o
   0  13  17       19.03       23.81     19.15 o
   1  13  17      110.96       99.44     21.11 o
   2  13  17        8.00       19.85     28.66 o
  -2  14  17       27.27       35.51     17.43 o
  -1  14  17        6.68       23.63     17.60 o
   0  14  17        0.76        5.01     18.94 o
   1  14  17      290.17      273.13     23.04 o
   0  15  17       24.66       27.71     19.78 o
  -4   0  18       19.44       25.26     15.23 o
  -2   0  18      658.64      645.95     17.24 o
   0   0  18      673.90      607.91     39.52 o
   2   0  18      256.54      237.91     35.82 o
   4   0  18       84.62       75.55     38.55 o
  -4   1  18       33.08       31.76     11.62 o
  -3   1  18      277.78      268.13     11.89 o
  -2   1  18      337.67      328.38     13.01 o
  -1   1  18       14.92       27.76     15.21 o
   0   1  18      106.18       80.51     23.13 o
   1   1  18      182.71      147.75     24.26 o
   2   1  18      295.03      295.55     26.58 o
   3   1  18       29.59       20.68     26.36 o
   4   1  18        1.16       11.36     27.02 o
  -4   2  18       19.70       37.67     13.97 o
  -3   2  18      603.18      590.16     15.73 o
  -2   2  18      478.81      469.23     15.05 o
  -1   2  18       30.76       38.09     13.57 o
   0   2  18       52.50       67.43     23.82 o
   1   2  18      269.81      211.06     28.81 o
   2   2  18      190.70      176.32     26.28 o
   3   2  18       48.82       45.25     25.69 o
   4   2  18      130.57      138.34     27.55 o
  -4   3  18        0.13       13.85     13.52 o
  -3   3  18      133.78      133.52     12.88 o
  -2   3  18     1273.24     1215.50     26.58 o
  -1   3  18       29.03       40.51     16.01 o
   0   3  18       63.59       78.87     22.87 o
   1   3  18        1.41        1.14     22.16 o
   2   3  18       85.71       98.21     25.80 o
   3   3  18        2.47       17.22     24.03 o
   4   3  18       28.58       26.59     27.14 o
  -4   4  18       63.28       50.33     17.07 o
  -3   4  18       97.38      118.44     12.41 o
  -2   4  18      163.75      152.34     14.95 o
  -1   4  18      906.66      885.91     22.94 o
   0   4  18      167.61      128.42     18.96 o
   1   4  18       40.31       57.39     25.09 o
   2   4  18      236.61      222.82     27.50 o
   3   4  18        0.27        2.14     26.65 o
   4   4  18       30.22       34.39     26.51 o
  -4   5  18      201.57      199.19     19.21 o
  -3   5  18       28.45       38.39     15.05 o
  -2   5  18      192.97      204.24     13.82 o
  -1   5  18        9.68       21.80     15.60 o
   0   5  18       10.50        3.41     22.39 o
   1   5  18       27.26       47.60     19.68 o
   2   5  18       18.48       23.32     25.53 o
   3   5  18      132.12      146.80     27.18 o
  -4   6  18      786.95      787.56     23.59 o
  -3   6  18      167.15      166.15     19.85 o
  -2   6  18       62.65       78.87     12.91 o
  -1   6  18      412.20      398.46     19.85 o
   0   6  18        4.64       10.76     22.77 o
   1   6  18      270.88      278.97     27.08 o
   2   6  18        0.00       16.46     18.34 o
   3   6  18       33.97       41.40     19.65 o
  -4   7  18      343.99      321.24     19.91 o
  -3   7  18      283.11      293.65     22.27 o
  -2   7  18       96.30       98.70     15.07 o
  -1   7  18      263.15      216.66     18.93 o
   0   7  18       32.96       38.41     22.83 o
   1   7  18      111.75      107.35     22.75 o
   2   7  18       37.81       34.53     23.21 o
   3   7  18       41.13       54.70     24.21 o
  -4   8  18        5.41        4.21     19.12 o
  -3   8  18        2.73        8.58     18.04 o
  -2   8  18      202.52      225.05     15.98 o
  -1   8  18      340.01      327.66     20.11 o
   0   8  18       17.76       28.66     22.51 o
   1   8  18       99.93       94.02     23.13 o
   2   8  18       23.76       35.13     22.86 o
   3   8  18       54.56       87.24     28.70 o
  -3   9  18       80.61       96.26     21.20 o
  -2   9  18       25.62       27.98     15.44 o
  -1   9  18        0.97       19.08     17.20 o
   0   9  18      418.66      370.99     27.82 o
   1   9  18       29.74       21.45     24.24 o
   2   9  18        0.12        7.19     23.36 o
   3   9  18       39.30       59.70     27.19 o
  -3  10  18       77.19       90.61     20.74 o
  -2  10  18       13.12       30.90     19.40 o
  -1  10  18        0.58       13.52     17.42 o
   0  10  18      585.13      571.94     36.63 o
   1  10  18       92.71       93.40     25.83 o
   2  10  18      166.47      155.85     26.48 o
  -3  11  18       76.13       94.79     21.04 o
  -2  11  18       49.61       59.15     20.36 o
  -1  11  18       22.58       48.22     17.83 o
   0  11  18       19.05       37.54     25.20 o
   1  11  18       13.18       20.32     22.73 o
   2  11  18        1.24       18.95     21.59 o
  -2  12  18      168.89      174.32     20.28 o
  -1  12  18       17.54       22.29     17.94 o
   0  12  18      377.18      336.25     28.40 o
   1  12  18        9.82       30.11     22.48 o
   2  12  18        8.28       11.97     20.36 o
  -2  13  18       28.54       29.93     19.96 o
  -1  13  18       19.31       12.65     18.95 o
   0  13  18      113.87      132.91     21.67 o
   1  13  18       56.57       57.78     21.81 o
  -1  14  18        0.66       14.66     21.14 o
   0  14  18       35.44       49.49     21.21 o
  -3   0  19        8.46       11.95     13.86 o
  -1   0  19       13.97       -0.80     17.83 o
   1   0  19     1013.33      913.75     48.67 o
   3   0  19       61.15       93.41     35.78 o
  -4   1  19       43.31       44.26     12.32 o
  -3   1  19     1154.29     1142.74     26.80 o
  -2   1  19      369.04      352.40     16.02 o
  -1   1  19       18.52       21.99     15.95 o
   0   1  19       38.16       69.25     23.19 o
   1   1  19      143.36      175.35     27.14 o
   2   1  19       37.48       44.32     30.61 o
   3   1  19       37.33       66.36     25.27 o
  -4   2  19        1.80        4.93     14.47 o
  -3   2  19      145.33      146.13     12.73 o
  -2   2  19      192.84      177.39     13.05 o
  -1   2  19      114.62      105.17     14.89 o
   0   2  19      548.75      489.60     28.50 o
   1   2  19      128.80      127.04     26.48 o
   2   2  19       71.83       95.63     27.45 o
   3   2  19        1.17       -0.57     25.66 o
  -4   3  19       31.11       56.19     15.25 o
  -3   3  19       10.46       10.98     12.10 o
  -2   3  19      306.59      335.74     17.17 o
  -1   3  19      285.06      256.45     18.15 o
   0   3  19      100.87       87.81     19.63 o
   1   3  19       18.08        9.75     24.02 o
   2   3  19      163.50      138.22     26.09 o
   3   3  19      327.41      353.60     28.79 o
  -4   4  19        2.87        3.14     16.34 o
  -3   4  19        5.51        4.53     12.25 o
  -2   4  19        4.15       11.49     13.93 o
  -1   4  19      215.90      239.95     18.29 o
   0   4  19       78.47       79.76     20.53 o
   1   4  19       35.48       27.69     23.61 o
   2   4  19      221.20      223.40     27.75 o
   3   4  19      104.76      142.45     28.85 o
  -4   5  19      217.47      217.64     18.55 o
  -3   5  19       33.15       31.28     13.34 o
  -2   5  19       20.65       34.25     13.79 o
  -1   5  19        0.15       18.02     16.22 o
   0   5  19      350.65      312.72     25.33 o
   1   5  19      393.99      325.21     22.13 o
   2   5  19       27.25       31.28     20.99 o
   3   5  19        5.64        1.86     26.95 o
  -4   6  19        8.58       30.29     16.77 o
  -3   6  19       29.31       44.34     19.18 o
  -2   6  19      121.24      161.17     16.54 o
  -1   6  19      264.75      254.59     18.10 o
   0   6  19        4.06        6.03     23.87 o
   1   6  19       46.07       48.16     25.53 o
   2   6  19       62.97       57.60     20.74 o
   3   6  19       22.92       42.13     21.05 o
  -3   7  19       93.01       98.88     19.02 o
  -2   7  19        7.48       28.19     15.03 o
  -1   7  19       43.50       48.10     17.43 o
   0   7  19      156.02      162.43     26.00 o
   1   7  19       66.38       66.66     24.99 o
   2   7  19       19.65       25.43     23.18 o
   3   7  19      500.77      549.85     50.29 o
  -3   8  19        5.13       25.33     20.62 o
  -2   8  19       87.13      109.61     17.08 o
  -1   8  19        0.03        2.47     17.35 o
   0   8  19       31.56       30.70     21.60 o
   1   8  19       22.35       24.56     23.88 o
   2   8  19       11.60       16.76     23.62 o
   3   8  19       76.34       66.31     30.12 o
  -3   9  19       84.88       74.41     19.90 o
  -2   9  19       96.60       98.71     19.94 o
  -1   9  19      302.45      295.76     20.66 o
   0   9  19      267.71      272.35     27.34 o
   1   9  19       18.70       35.38     26.00 o
   2   9  19       24.39       38.69     32.36 o
  -3  10  19       47.97       44.20     19.95 o
  -2  10  19       13.85       23.57     18.70 o
  -1  10  19        3.33       20.44     24.11 o
   0  10  19       41.92       56.39     25.59 o
   1  10  19       66.65       91.81     23.91 o
   2  10  19       66.77       82.80     31.66 o
  -2  11  19      135.43      163.84     21.95 o
  -1  11  19        8.49       19.77     32.34 o
   0  11  19        0.20        8.06     23.03 o
   1  11  19        0.14        7.60     25.85 o
   2  11  19       60.80       83.60     23.42 o
  -2  12  19        1.09       17.77     20.68 o
  -1  12  19        3.57       43.62     24.65 o
   0  12  19       42.88       57.79     24.49 o
   1  12  19       46.92       78.00     20.40 o
  -1  13  19       95.31      100.18     24.78 o
   0  13  19        0.26        9.80     25.16 o
  -4   0  20       76.22       70.68     20.92 o
  -2   0  20      347.09      358.10     24.76 o
   0   0  20       26.57       29.36     34.01 o
   2   0  20        4.43       26.19     33.67 o
  -4   1  20       10.64        8.34     12.76 o
  -3   1  20      211.24      228.18     14.80 o
  -2   1  20       13.27       36.78     15.63 o
  -1   1  20       11.13       13.26     11.77 o
   0   1  20       19.09       35.00     24.25 o
   1   1  20      153.33      135.20     25.62 o
   2   1  20      113.87      109.64     26.02 o
   3   1  20       11.23       52.81     27.07 o
  -4   2  20       18.69       37.16     13.93 o
  -3   2  20      152.16      162.83     13.51 o
  -2   2  20      194.99      220.94     17.19 o
  -1   2  20       62.30       68.84     15.34 o
   0   2  20      433.65      360.62     28.09 o
   1   2  20     1398.57     1227.13     37.40 o
   2   2  20      135.21      112.16     28.14 o
   3   2  20       22.59       33.18     26.22 o
  -4   3  20      592.46      600.11     21.95 o
  -3   3  20      342.75      349.95     14.98 o
  -2   3  20        2.64       19.39     14.93 o
  -1   3  20        0.25       23.09     15.36 o
   0   3  20       63.84       56.17     19.26 o
   1   3  20       49.66       56.29     26.62 o
   2   3  20      208.63      203.14     27.49 o
   3   3  20      114.68      158.07     36.03 o
  -4   4  20       54.54       61.94     17.63 o
  -3   4  20      101.76      129.29     13.30 o
  -2   4  20       21.66       29.74     14.34 o
  -1   4  20       74.52       98.82     16.45 o
   0   4  20      151.02      146.97     23.55 o
   1   4  20       68.29       65.74     20.06 o
   2   4  20        3.79       15.99     25.99 o
   3   4  20        0.19       21.38     28.09 o
  -3   5  20       99.18      106.73     15.53 o
  -2   5  20      290.81      292.74     17.18 o
  -1   5  20      135.33      149.94     23.10 o
   0   5  20       24.73       31.82     23.78 o
   1   5  20       52.95       51.67     21.00 o
   2   5  20        1.17       14.22     20.37 o
   3   5  20       77.96       93.56     23.09 o
  -3   6  20        0.01       13.36     18.72 o
  -2   6  20       20.18       24.15     16.10 o
  -1   6  20      715.96      682.62     59.93 o
   0   6  20       19.68       10.67     25.05 o
   1   6  20       12.43       22.17     23.31 o
   2   6  20      215.49      182.48     21.86 o
   3   6  20       72.35       64.52     22.03 o
  -3   7  20      152.35      171.95     21.91 o
  -2   7  20      379.80      373.78     18.68 o
  -1   7  20       42.38       53.00     24.18 o
   0   7  20       70.61       75.51     25.54 o
   1   7  20      120.01      123.47     27.43 o
   2   7  20        0.79       -4.36     26.15 o
  -3   8  20        0.74       21.64     19.81 o
  -2   8  20        4.70       12.94     15.07 o
  -1   8  20       68.36       81.75     22.73 o
   0   8  20        2.52        5.00     22.49 o
   1   8  20      189.86      168.84     25.85 o
   2   8  20       67.44      105.58     27.48 o
  -3   9  20        0.55        9.35     20.14 o
  -2   9  20       27.76       31.57     20.02 o
  -1   9  20       35.64       29.64     22.08 o
   0   9  20       11.83       22.96     24.30 o
   1   9  20        0.33       19.37     25.90 o
   2   9  20      194.41      189.23     28.85 o
  -2  10  20       14.81       14.79     20.41 o
  -1  10  20       56.12       32.09     23.10 o
   0  10  20       26.53       32.93     25.64 o
   1  10  20       12.75       23.88     24.42 o
  -2  11  20       13.11       22.79     19.40 o
  -1  11  20      307.32      312.30     28.05 o
   0  11  20       87.65      117.16     27.02 o
   1  11  20        2.02        5.90     25.52 o
   0  12  20       13.58       27.21     26.28 o
  -3   0  21        9.15        6.95     19.00 o
  -1   0  21       18.53       10.33     34.44 o
   1   0  21       33.59        9.17     32.30 o
   3   0  21        0.00       -7.77     35.00 o
  -3   1  21        6.78       13.19     13.11 o
  -2   1  21      104.52      134.61     14.15 o
  -1   1  21        0.68        2.78     19.11 o
   0   1  21        1.10       25.41     24.85 o
   1   1  21        0.12        9.94     25.31 o
   2   1  21       31.13       41.05     25.94 o
   3   1  21        2.53       17.21     27.96 o
  -3   2  21       73.60       62.30     14.60 o
  -2   2  21        0.01       -0.87     15.53 o
  -1   2  21        4.86       22.63     23.80 o
   0   2  21       74.07       58.43     23.72 o
   1   2  21        6.00       44.09     26.06 o
   2   2  21       16.91        5.63     23.93 o
   3   2  21      106.63      125.71     28.38 o
  -3   3  21       25.79       47.51     15.45 o
  -2   3  21       60.52       70.19     16.25 o
  -1   3  21       72.27      123.15     26.14 o
   0   3  21        1.58       14.52     20.08 o
   1   3  21       85.24       81.68     26.87 o
   2   3  21        3.18       11.04     26.73 o
  -3   4  21        5.29       10.83     14.45 o
  -2   4  21        8.56       26.19     15.02 o
  -1   4  21       12.75       22.21     23.36 o
   0   4  21       57.63       75.21     28.62 o
   1   4  21        1.54       12.97     19.06 o
   2   4  21        3.35       -6.33     27.26 o
  -3   5  21       64.04       60.99     14.97 o
  -2   5  21       42.71       40.55     16.06 o
  -1   5  21      123.28      147.64     25.42 o
   0   5  21       46.52       52.41     25.80 o
   1   5  21      129.55      117.26     22.35 o
   2   5  21       10.59        4.09     20.09 o
  -3   6  21      271.47      331.32     24.30 o
  -2   6  21       33.09       48.01     16.55 o
  -1   6  21       15.59       13.68     24.42 o
   0   6  21       38.41       55.42     27.21 o
   1   6  21        0.52       16.76     26.64 o
   2   6  21      379.24      359.59     25.31 o
  -3   7  21       13.47       18.68     19.63 o
  -2   7  21       22.74       22.73     15.35 o
  -1   7  21       68.85       63.17     22.80 o
   0   7  21      231.90      244.65     35.98 o
   1   7  21        0.66       11.37     25.67 o
   2   7  21       43.58       57.45     26.02 o
  -2   8  21        0.68       13.94     19.71 o
  -1   8  21        5.99       12.83     22.74 o
   0   8  21        0.70       17.31     23.03 o
   1   8  21        6.01       24.66     24.15 o
  -2   9  21       39.53       43.99     20.87 o
  -1   9  21        0.04        6.90     24.77 o
   0   9  21        0.83        5.02     23.30 o
   1   9  21       21.22       44.89     26.07 o
  -1  10  21        0.27       -0.14     26.56 o
   0  10  21        6.20       14.25     24.30 o
  -2   0  22      119.47      134.83     18.87 o
   0   0  22       12.55       55.23     38.16 o
   2   0  22        2.58       20.44     39.08 o
  -3   1  22       31.11       36.73     13.89 o
  -2   1  22        3.98       12.25     12.69 o
  -1   1  22       21.19       30.63     20.10 o
   0   1  22       71.38       67.69     24.67 o
   1   1  22       58.95       76.34     25.32 o
   2   1  22       20.16       67.65     27.47 o
  -3   2  22        0.09        8.49     14.46 o
  -2   2  22        0.26       13.70     14.15 o
  -1   2  22       95.05       90.87     24.31 o
   0   2  22       10.05       11.70     25.00 o
   1   2  22       40.90       34.17     26.66 o
   2   2  22       29.15       22.28     26.10 o
  -3   3  22        8.44        7.73     15.13 o
  -2   3  22       37.80       43.80     16.41 o
  -1   3  22      275.96      265.25     26.41 o
   0   3  22        8.52        9.31     20.16 o
   1   3  22       30.86       41.84     26.02 o
   2   3  22       31.66       37.80     27.66 o
  -3   4  22        1.32       13.61     16.80 o
  -2   4  22       40.03       52.26     14.28 o
  -1   4  22        9.25       19.79     28.70 o
   0   4  22      135.03      141.19     25.17 o
   1   4  22        0.17       26.54     21.80 o
   2   4  22        0.55       15.32     27.62 o
  -2   5  22       21.78       17.98     16.41 o
  -1   5  22      170.49      175.55     33.59 o
   0   5  22        1.32       30.29     23.44 o
   1   5  22       13.51       16.85     25.79 o
   2   5  22       20.67       35.37     21.96 o
  -2   6  22       38.25       38.70     20.11 o
  -1   6  22      119.56      101.10     25.52 o
   0   6  22       64.94       72.66     23.86 o
   1   6  22        2.14       -3.19     23.82 o
  -2   7  22       53.04       48.20     19.17 o
  -1   7  22        0.74       13.60     22.81 o
   0   7  22       29.84       52.00     24.15 o
   1   7  22        6.91       47.64     26.08 o
  -1   8  22       35.08       29.09     24.53 o
   0   8  22      124.72      171.13     26.77 o
   1   8  22       89.62       90.60     28.05 o
  -1   9  22       37.13       51.30     27.02 o
   0   9  22      203.55      200.05     27.06 o
  -1   0  23      479.67      521.17     43.68 o
   1   0  23        4.32       48.54     39.39 o
  -2   1  23        3.41       11.77     16.53 o
  -1   1  23       14.48       27.77     20.72 o
   0   1  23      286.16      228.48     33.46 o
   1   1  23       20.79       44.68     26.45 o
  -2   2  23       63.71       69.18     15.85 o
  -1   2  23        1.69       15.22     24.78 o
   0   2  23       80.16       64.25     21.29 o
   1   2  23       23.60       46.70     26.38 o
  -2   3  23        3.95       17.54     16.38 o
  -1   3  23      191.95      176.45     27.48 o
   0   3  23       20.41       28.94     20.05 o
   1   3  23        1.13        4.84     28.39 o
  -2   4  23       24.53       59.50     21.65 o
  -1   4  23       77.00       88.03     24.39 o
   0   4  23       53.90       98.74     26.85 o
   1   4  23       19.68       26.18     22.46 o
  -2   5  23       11.83       36.00     19.76 o
  -1   5  23        0.68       23.10     25.45 o
   0   5  23        7.54       27.81     34.41 o
   1   5  23        3.48        5.69     27.42 o
  -1   6  23       34.53       36.17     27.31 o
   0   6  23       13.77       14.79     25.95 o
  -1   7  23        1.97       27.03     26.29 o
   0   7  23       41.27       51.86     27.06 o
   0   0  24        0.61        8.07     36.67 o
  -1   1  24       17.85       24.04     24.03 o
   0   1  24       32.69       58.42     27.92 o
  -1   2  24       21.08       70.87     27.91 o
   0   2  24       22.03       29.87     21.20 o
  -1   3  24      184.28      206.71     26.73 o
   0   3  24       16.46       31.67     25.65 o
  -1   4  24        4.99       21.80     26.24 o
   0   4  24       48.93       93.44     28.25 o
 
